# Supplementary material for: PTESFinder: a computational method to identify post-transcriptional exon shuffling (PTES) events
Source: BMC Bioinformatics. 2016 Jan 13;17:31. doi: 10.1186/s12859-016-0881-4 (PMC4711006; doi:10.1186/s12859-016-0881-4)
Supplement: Additional file 1: — Distinct PTES structures identified from dataset mined in Memczak et al. [4]. (XLSX 1443 kb) [file 12859_2016_881_MOESM1_ESM.xlsx]

## Sheet: Leukocytes
DISTINCT PTES STRUCTURES IDENTIFIED FROM DATASET MINED IN Salzman et al., 2012
#structure - composite of id, donor exon order and acceptor exon order
chromosome	start	stop	structure	raw_count (omitted)	strand
chr10	101648581	101656154	NM_015221.12.10	.	-
chr10	103432671	103436193	NM_022039.4.2	.	-
chr10	103558598	103573363	NM_012215.9.2	.	-
chr10	105197771	105198565	NM_014976.27.26	.	+
chr10	105767934	105778666	NM_014720.15.12	.	+
chr10	1118055	1142186	NM_014023.9.2	.	+
chr10	112356155	112358048	NM_005445.20.19	.	+
chr10	112640990	112650428	NM_145341.9.4	.	+
chr10	112645010	112650428	NM_014456.8.5	.	+
chr10	112723882	112724819	NM_001269039.1.1	.	+
chr10	1130342	1142186	NM_014023.9.6	.	+
chr10	114427976	114428757	NM_145206.7.6	.	+
chr10	119049696	119100613	NM_173791.4.2	.	-
chr10	12039670	12056183	NM_015542.8.4	.	-
chr10	12123470	12133683	NM_018706.6.2	.	+
chr10	121338237	121347760	NM_003252.7.2	.	-
chr10	12160747	12162266	NM_018706.16.15	.	+
chr10	123661905	123683844	NM_001001976.6.2	.	-
chr10	125798030	125806240	NM_015892.5.2	.	-
chr10	126370175	126370948	NM_014661.4.4	.	-
chr10	131969847	131977684	NM_001199868.11.8	.	+
chr10	13214375	13217681	NM_182751.6.4	.	+
chr10	134218129	134219793	NM_138499.2.2	.	+
chr10	135209216	135216277	NM_138384.9.2	.	+
chr10	15858833	15889942	NM_024948.10.2	.	-
chr10	15863654	15889942	NM_024948.9.2	.	-
chr10	15875628	15889942	NM_024948.8.2	.	-
chr10	17199439	17210916	NM_004412.8.3	.	-
chr10	22171210	22209892	NM_022365.8.4	.	-
chr10	26305748	26463486	NM_017433.30.7	.	+
chr10	26785232	26790040	NM_019043.5.4	.	+
chr10	26789747	26792203	NM_019043.6.5	.	+
chr10	26789747	26802589	NM_019043.8.5	.	+
chr10	26822367	26830621	NM_019043.11.9	.	+
chr10	27406504	27410377	NM_139312.16.13	.	-
chr10	27453992	27454468	NM_032844.6.5	.	+
chr10	28409522	28438988	NM_173496.11.6	.	-
chr10	28872327	28879761	NM_100486.6.4	.	+
chr10	35805450	35819171	NM_145012.7.4	.	+
chr10	43650344	43654379	NM_018590.3.2	.	+
chr10	46224309	46235694	NM_015262.5.3	.	+
chr10	46248035	46248685	NM_001169106.13.12	.	+
chr10	50701162	50714058	NM_000124.8.6	.	-
chr10	5815804	5828013	NM_001115156.6.4	.	-
chr10	5827104	5836982	NM_001494.6.4	.	-
chr10	5827104	5842668	NM_001115156.5.2	.	-
chr10	5836847	5842668	NM_001494.4.2	.	-
chr10	5838725	5842668	NM_001115156.3.2	.	-
chr10	70218860	70225569	NM_001080449.5.4	.	-
chr10	70411602	70412351	NM_030625.6.5	.	+
chr10	70513608	70532856	NM_001282960.18.10	.	+
chr10	7325865	7327916	NM_001018039.6.5	.	-
chr10	74100546	74100928	NM_017626.5.4	.	-
chr10	74474868	74475660	NR_073062.3.2	.	+
chr10	7839009	7844817	NM_005174.8.3	.	+
chr10	86198267	86237420	NM_018999.9.6	.	+
chr10	88212976	88220253	NM_015045.14.11	.	-
chr10	888871	931700	NM_015155.7.2	.	-
chr10	93754291	93757508	NM_003972.25.23	.	+
chr10	94291504	94297307	NM_004969.4.2	.	-
chr10	94396940	94405399	NM_004523.18.15	.	+
chr10	94653105	94659401	NM_019053.5.2	.	+
chr1	100843101	100856380	NM_003672.4.3	.	+
chr1	10463127	10464336	NM_002631.5.4	.	+
chr1	10471474	10473308	NM_002631.8.7	.	+
chr1	10493898	10502498	NM_001270517.5.2	.	+
chr1	108226109	108247683	NM_006113.19.16	.	-
chr1	108291589	108293824	NM_006113.15.13	.	-
chr1	109336203	109339348	NM_007269.15.12	.	+
chr1	109336203	109342927	NM_007269.17.12	.	+
chr1	11073772	11078930	NM_007375.4.2	.	+
chr11	107940822	107948967	NM_003478.11.8	.	+
chr11	108098321	108138069	NM_000051.17.2	.	+
chr11	108106396	108115753	NM_000051.7.5	.	+
chr11	108106396	108119829	NM_000051.9.5	.	+
chr11	108186549	108188248	NM_000051.43.41	.	+
chr11	108190680	108196952	NM_000051.47.44	.	+
chr1	111434013	111435155	NM_001040033.4.3	.	+
chr1	11150610	11151654	NM_001001998.6.4	.	-
chr11	116734383	116744352	NM_001281749.15.12	.	-
chr11	116766968	116798096	NM_001281748.7.5	.	-
chr1	111690263	111703918	NM_001007794.4.2	.	+
chr11	118422500	118423050	NM_001168618.9.8	.	-
chr11	118629482	118634015	NM_004397.9.7	.	-
chr11	118650340	118651893	NM_004397.4.3	.	-
chr11	119144577	119145663	NM_005188.5.4	.	+
chr11	119144577	119156276	NM_005188.11.4	.	+
chr11	120916382	120924441	NM_152715.4.2	.	+
chr11	124517260	124518071	NM_001199922.9.8	.	-
chr11	128354717	128360471	NM_005238.5.2	.	-
chr11	128628009	128638167	NM_001271010.4.2	.	+
chr11	128628009	128642880	NM_002017.4.2	.	+
chr11	128993340	128994789	NM_001142685.4.3	.	-
chr11	129979323	129980556	NM_001642.3.2	.	+
chr1	113098489	113159517	NM_138728.12.2	.	-
chr1	113143415	113153625	NM_138727.4.3	.	-
chr1	113196219	113202401	NM_006135.7.4	.	+
chr1	113196219	113209767	NM_006135.8.4	.	+
chr11	13435076	13443385	NM_032320.6.3	.	-
chr1	114372213	114377061	NM_001193431.18.15	.	-
chr1	114391161	114397671	NM_001193431.11.8	.	-
chr1	114440461	114444507	NM_001253853.8.4	.	-
chr11	14793482	14810788	NM_000922.4.2	.	+
chr11	14880588	14882912	NM_000922.14.13	.	+
chr1	115276352	115280693	NM_001130523.9.5	.	-
chr1	1158623	1159348	NM_016176.4.3	.	-
chr11	17112880	17113823	NM_002645.31.28	.	-
chr1	117944807	117948267	NM_006699.3.2	.	+
chr1	117944807	117957453	NM_006699.4.2	.	+
chr1	117944807	117963271	NM_006699.5.2	.	+
chr1	117944807	117984947	NM_006699.6.2	.	+
chr1	117944807	118009049	NM_006699.8.2	.	+
chr11	18312988	18313566	NM_181507.16.16	.	-
chr11	18312988	18314523	NM_007216.15.14	.	-
chr1	12061457	12062160	NM_001127660.10.8	.	+
chr11	28232608	28318478	NM_152636.6.4	.	+
chr11	33127112	33127610	NM_001326.8.6	.	-
chr11	33307958	33309057	NM_001048200.2.2	.	+
chr11	33362513	33363232	NM_001278162.8.7	.	+
chr11	34101174	34111003	NM_203364.12.7	.	+
chr11	34111725	34112225	NM_005898.14.13	.	+
chr11	34978930	34999729	NM_003477.8.4	.	+
chr1	14057494	14075982	NM_012231.6.3	.	+
chr1	145646114	145687091	NM_014455.8.2	.	+
chr11	45883610	45893784	NM_001127457.11.5	.	+
chr11	46098304	46113774	NM_001101802.5.2	.	-
chr11	47187818	47189802	NM_001242832.14.10	.	-
chr11	47237886	47238600	NM_000107.3.2	.	+
chr11	47380394	47381591	NM_001080547.4.3	.	-
chr11	47380394	47397280	NM_003120.4.2	.	-
chr11	47765504	47772842	NM_015308.8.5	.	-
chr1	150418701	150430046	NM_015203.8.7	.	+
chr1	150997086	150999803	NM_021222.6.4	.	+
chr1	151139409	151139890	NM_001204856.5.3	.	+
chr1	151209033	151209239	NM_001135637.8.8	.	+
chr1	151611363	151611595	NM_030918.2.2	.	+
chr1	151611363	151641111	NM_030918.7.2	.	+
chr1	151630710	151634746	NM_030918.5.3	.	+
chr1	153637695	153641033	NM_004515.8.4	.	-
chr1	153736593	153737210	NM_023015.19.18	.	+
chr1	154223516	154224129	NM_001127320.14.13	.	+
chr1	155408117	155408859	NM_018489.5.5	.	-
chr1	155823066	155823597	NM_032292.2.2	.	-
chr1	155891165	155895634	NM_014949.10.7	.	-
chr1	156286956	156287338	NM_005998.10.9	.	-
chr1	157653006	157666117	NM_052939.11.7	.	-
chr1	15860731	15863309	NM_015291.4.3	.	+
chr11	59361076	59361728	NM_002556.9.8	.	-
chr1	15964801	15970145	NM_032341.6.5	.	+
chr1	15964801	15978390	NM_032341.8.5	.	+
chr1	16044387	16047883	NM_015164.7.4	.	+
chr1	161071837	161072165	NM_012394.3.2	.	-
chr11	61120456	61121464	NM_153611.5.4	.	-
chr11	61133516	61135470	NM_016464.4.3	.	+
chr11	61205096	61205585	NM_017841.3.2	.	+
chr1	163295821	163298697	NM_031423.5.2	.	+
chr11	65034947	65036200	NM_002689.4.3	.	+
chr11	65307715	65307853	NM_001130144.23.23	.	-
chr11	66281876	66287219	NM_024649.8.4	.	+
chr11	66407170	66407594	NM_001198843.2.2	.	+
chr1	167659285	167667079	NM_052862.6.4	.	+
chr1	167734819	167745403	NM_003953.5.2	.	+
chr11	67942484	67953395	NM_017635.5.3	.	-
chr1	167971719	167974031	NM_018442.10.8	.	+
chr11	68318588	68326147	NM_018312.9.7	.	+
chr11	68527036	68529155	NM_001031847.18.16	.	-
chr11	68552282	68552478	NM_001876.10.10	.	-
chr11	68552282	68560870	NM_001876.10.9	.	-
chr1	169279207	169293738	NR_104229.4.2	.	-
chr1	169446392	169446995	NM_006996.2.2	.	-
chr1	169673708	169673894	NM_000655.5.5	.	-
chr11	70200406	70202360	NR_045286.20.18	.	+
chr1	171519224	171530242	NM_015172.20.18	.	+
chr1	172520651	172526934	NM_001282750.5.2	.	+
chr11	72632872	72726930	NM_014824.9.4	.	-
chr11	73418464	73429763	NM_198896.6.4	.	-
chr11	73418464	73431944	NM_001243719.6.3	.	-
chr11	73418464	73441868	NM_001243719.6.2	.	-
chr1	1735857	1737977	NM_002074.7.6	.	-
chr1	173915613	173916720	NM_172071.16.14	.	-
chr1	174241551	174247917	NM_014857.10.8	.	+
chr11	74500670	74528759	NM_001098638.4.2	.	+
chr11	74676078	74680744	NM_014752.4.2	.	+
chr1	1747194	1749314	NM_001282539.4.3	.	-
chr1	1747194	1756938	NM_001282539.4.2	.	-
chr1	1747194	1770677	NM_002074.5.2	.	-
chr1	176145045	176153828	NM_001001740.3.2	.	-
chr11	76224429	76239510	NM_020193.14.10	.	+
chr1	17668437	17668897	NM_012387.8.7	.	+
chr11	77043774	77064644	NM_002576.14.8	.	-
chr11	77330650	77336863	NM_001293.6.3	.	-
chr11	77333544	77336863	NM_001293.5.3	.	-
chr11	77336007	77336863	NM_001293.4.3	.	-
chr11	77386080	77404656	NM_016578.14.8	.	-
chr11	77394754	77404656	NM_016578.11.8	.	-
chr11	77409531	77413540	NM_016578.7.6	.	-
chr1	178745816	178754742	NM_152663.4.2	.	+
chr1	180962498	180974599	NM_005819.4.2	.	-
chr11	82984689	82989872	NM_001286116.7.3	.	-
chr11	82984689	82991303	NM_001286117.7.2	.	-
chr1	185129964	185154063	NM_001105518.9.2	.	+
chr11	85692787	85707972	NM_001008660.15.12	.	-
chr11	85707868	85714494	NM_007166.12.9	.	-
chr11	93523739	93527201	NM_004268.5.3	.	+
chr11	94219089	94224131	NM_005591.4.3	.	-
chr11	94301895	94310658	NM_152431.4.2	.	+
chr11	9444552	9446809	NM_006391.12.9	.	+
chr11	94528176	94533477	NM_130847.3.2	.	+
chr11	9735012	9750998	NM_015055.6.3	.	+
chr11	9735012	9754257	NM_015055.7.3	.	+
chr1	197552281	197614873	NM_001195215.15.9	.	-
chr11	9834078	9853967	NM_030962.30.27	.	-
chr11	9871569	9875259	NM_030962.22.20	.	-
chr1	202457660	202465950	NM_032103.6.2	.	+
chr1	203691605	203691817	NM_001684.18.18	.	+
chr1	203816311	203816815	NM_014827.15.15	.	+
chr1	204437997	204439014	NM_002646.3.3	.	-
chr1	207696955	207749025	NM_000573.20.5	.	+
chr1	207715526	207749025	NM_000651.28.13	.	+
chr1	207734083	207749025	NM_000651.28.21	.	+
chr12	100489444	100497729	NM_015054.7.3	.	-
chr12	100676720	100691953	NM_017988.4.2	.	+
chr12	102301963	102308010	NM_018370.5.4	.	+
chr12	102542007	102559661	NM_017915.6.3	.	+
chr12	104370695	104373850	NM_003211.3.2	.	+
chr12	104373608	104374740	NM_003211.4.3	.	+
chr12	104517003	104522295	NM_006166.5.3	.	-
chr12	10539501	10546466	NM_001199805.8.5	.	-
chr1	21076215	21100103	NM_016287.10.5	.	-
chr1	21083658	21100103	NM_016287.9.5	.	-
chr12	109046047	109048186	NM_001105237.8.7	.	-
chr12	110941610	110944498	NM_001286535.4.2	.	+
chr12	111947352	111948386	NM_002973.14.12	.	-
chr12	111951160	111957880	NM_002973.11.8	.	-
chr12	111991961	111993723	NM_002973.3.2	.	-
chr12	112616734	112617201	NM_001109662.64.63	.	-
chr12	112641439	112642427	NM_001109662.54.53	.	-
chr12	1136913	1137738	NR_027949.2.2	.	+
chr12	116434280	116435035	NM_015335.16.15	.	-
chr12	116534473	116549317	NM_015335.4.3	.	-
chr12	116675272	116675510	NM_015335.2.2	.	-
chr12	118619175	118619412	NM_016281.15.15	.	-
chr12	120592773	120593523	NM_006836.31.29	.	-
chr12	122218777	122219098	NM_019034.4.3	.	-
chr1	212241565	212254092	NM_001286230.12.8	.	+
chr12	122468605	122473333	NM_001024808.3.2	.	+
chr12	122468605	122481959	NM_001024808.4.2	.	+
chr12	122720332	122724492	NM_022916.11.9	.	-
chr12	123082277	123109235	NM_014708.63.44	.	+
chr12	124071293	124074996	NM_006815.3.2	.	+
chr12	124203169	124228884	NM_012463.11.2	.	+
chr12	124218472	124221818	NM_012463.9.7	.	+
chr12	125436943	125438757	NM_032656.21.19	.	-
chr12	12672795	12674397	NM_030640.3.2	.	-
chr12	12788710	12788908	NM_001310.2.2	.	+
chr1	212977661	212981190	NM_001042552.8.6	.	+
chr1	213037066	213058738	NM_014053.5.2	.	+
chr1	213037066	213062599	NM_014053.8.2	.	+
chr12	132237667	132241189	NM_001261411.11.8	.	+
chr12	132489621	132491422	NM_015409.15.13	.	+
chr12	133291443	133294706	NM_001170544.5.2	.	+
chr1	215749243	215752480	NM_016121.7.4	.	+
chr1	220170324	220180680	NM_004446.18.14	.	-
chr1	220179447	220180680	NM_004446.15.14	.	-
chr1	22041881	22048257	NM_032236.15.13	.	-
chr1	22062938	22084276	NM_001032730.9.2	.	-
chr1	22074630	22079612	NM_001032730.7.4	.	-
chr1	224437913	224455835	NM_002533.19.18	.	-
chr1	224553580	224559125	NM_001277198.4.3	.	+
chr12	25232177	25236427	NM_006152.9.6	.	+
chr1	225600155	225603034	NM_002296.8.7	.	-
chr12	26628228	26755639	NM_002223.45.27	.	-
chr12	26864105	26869175	NM_002223.9.6	.	-
chr12	26875329	26878698	NM_002223.5.3	.	-
chr12	27075548	27081838	NM_018164.8.4	.	-
chr12	27149674	27152609	NM_016551.4.3	.	-
chr12	27867712	27877119	NM_021821.5.2	.	+
chr12	28458581	28460682	NM_018318.5.3	.	+
chr12	2929251	2930958	NM_018463.9.5	.	+
chr1	229593907	229601266	NM_018230.21.17	.	-
chr1	230313963	230339036	NM_004481.3.2	.	+
chr1	230798886	230800333	NM_007357.5.4	.	+
chr1	231081134	231097049	NM_024525.5.2	.	-
chr1	231506307	231509845	NM_022051.3.2	.	-
chr12	31576530	31586182	NM_144973.11.8	.	-
chr12	32751430	32755251	NM_139241.7.5	.	+
chr12	32751430	32764217	NM_139241.10.5	.	+
chr12	32760890	32764217	NM_139241.10.8	.	+
chr12	32772631	32778002	NM_139241.13.11	.	+
chr1	23356961	23377013	NM_001009999.4.2	.	+
chr1	235866046	235940608	NM_000081.45.17	.	-
chr1	235937141	235940608	NM_000081.19.17	.	-
chr1	235944164	235945387	NM_000081.16.15	.	-
chr1	235954998	235956912	NM_000081.12.11	.	-
chr1	243456392	243589860	NM_006642.16.6	.	+
chr1	243468014	243493994	NM_006642.10.7	.	+
chr1	243579003	243589860	NM_006642.16.14	.	+
chr1	243675625	244006584	NM_001206729.13.2	.	-
chr1	243708811	243736350	NM_005465.11.8	.	-
chr1	243708811	244006584	NM_005465.11.1	.	-
chr1	243727021	244006584	NM_181690.9.1	.	-
chr1	243828073	244006584	NM_001206729.4.2	.	-
chr12	459786	475270	NM_001042603.10.4	.	-
chr1	246078831	246093239	NM_001167740.8.6	.	-
chr12	4626226	4628046	NM_020374.9.7	.	-
chr12	46622935	46637097	NM_001278387.6.3	.	-
chr1	246890193	246907427	NM_016002.5.2	.	+
chr1	247039338	247040604	NM_015446.24.22	.	-
chr1	247048794	247051819	NM_015446.21.18	.	-
chr12	49890615	49893988	NM_023071.9.8	.	+
chr12	50398017	50410502	NM_001126103.7.4	.	-
chr12	51510097	51512555	NM_001173453.4.2	.	-
chr12	53410256	53412790	NM_001417.3.2	.	+
chr12	53410256	53416411	NM_001417.6.2	.	+
chr12	53421798	53421972	NM_001417.8.8	.	+
chr12	53670403	53671011	NM_012291.9.8	.	+
chr12	54905586	54911722	NM_005337.13.8	.	+
chr1	25666964	25669564	NM_014313.3.2	.	+
chr12	56742312	56743420	NM_198332.19.14	.	-
chr12	56824664	56826308	NM_003920.9.7	.	-
chr12	56997142	56999111	NM_013449.18.14	.	-
chr12	57064058	57066849	NM_006601.5.2	.	-
chr12	57135218	57137907	NM_000946.9.6	.	-
chr12	57463016	57466695	NM_001130963.4.2	.	-
chr12	58340777	58347472	NM_033276.5.3	.	+
chr12	64878082	64879797	NM_013254.11.9	.	+
chr1	26584087	26586293	NM_001281517.6.4	.	+
chr1	26594973	26596105	NM_001281517.8.7	.	+
chr12	6619387	6619717	NR_004387.1.1	.	+
chr12	6657590	6657991	NM_080730.7.6	.	-
chr12	66597490	66605377	NM_007199.5.2	.	+
chr12	66603235	66611015	NM_007199.6.3	.	+
chr1	26772806	26774151	NM_024887.6.5	.	+
chr12	69214104	69222711	NM_001145337.8.5	.	+
chr12	69644908	69656342	NM_007007.9.2	.	+
chr12	69983264	69985939	NM_001198842.8.7	.	+
chr12	70193988	70195501	NM_175625.8.7	.	+
chr1	27267947	27268309	NM_006600.4.3	.	+
chr1	27741326	27755443	NM_001201404.6.2	.	-
chr12	80214553	80215970	NM_001143886.8.6	.	-
chr1	28362054	28384605	NM_001282560.6.2	.	-
chr1	28800065	28802803	NM_023923.7.6	.	+
chr1	28907071	28907741	NR_024127.3.2	.	-
chr12	90021454	90024422	NM_001001323.6.5	.	-
chr1	29010094	29029081	NM_006582.7.2	.	+
chr1	29068914	29070498	NM_001173128.5.5	.	+
chr12	9096000	9096506	NM_002355.5.4	.	-
chr1	29319841	29344954	NM_203343.6.3	.	+
chr1	29362337	29365938	NM_004437.12.11	.	+
chr12	94613791	94621011	NM_005761.9.6	.	+
chr12	95602618	95605043	NM_018351.2.2	.	-
chr12	96692646	96694138	NM_002595.7.6	.	-
chr12	99064750	99080651	NM_001160.16.11	.	+
chr12	99071202	99080651	NM_181868.16.13	.	+
chr13	100181720	100190117	NM_004800.6.4	.	+
chr13	100909848	100925600	NM_001127692.11.8	.	+
chr13	113170753	113181798	NM_001286278.17.12	.	-
chr13	113845185	113854830	NM_001127202.7.2	.	-
chr13	113960799	113964177	NM_005561.3.2	.	+
chr13	114128438	114138371	NM_001014283.4.2	.	-
chr13	114174930	114188555	NM_017905.9.8	.	+
chr1	31465236	31468067	NM_001020658.7.6	.	-
chr1	31465236	31479949	NM_001020658.7.4	.	-
chr13	20315704	20356931	NM_001042414.6.2	.	-
chr13	20600751	20638685	NM_003453.20.9	.	+
chr13	20638590	20641530	NM_001190964.22.20	.	+
chr13	21361103	21362755	NM_022459.22.20	.	-
chr13	21735928	21746820	NM_145061.5.2	.	-
chr13	21742126	21742538	NM_001166017.4.4	.	-
chr13	21957058	21977005	NR_104487.10.5	.	-
chr1	32381495	32385259	NM_001195100.2.1	.	-
chr13	24432998	24460645	NM_005932.10.2	.	-
chr13	25043161	25052414	NM_006437.17.13	.	-
chr13	25894667	25901650	NM_014089.12.8	.	+
chr1	32694099	32694809	NM_003757.9.7	.	+
chr13	28141776	28155940	NM_153371.4.2	.	-
chr13	28748408	28771483	NM_175854.5.2	.	+
chr13	28830428	28835595	NM_175854.9.7	.	+
chr13	28830428	28855516	NM_175854.17.7	.	+
chr13	28840851	28845003	NM_175854.13.10	.	+
chr13	28844837	28855516	NM_175854.17.13	.	+
chr1	33099245	33100393	NM_178547.4.2	.	-
chr13	31204971	31205611	NM_005800.4.4	.	+
chr1	33244982	33248140	NM_003680.12.9	.	-
chr13	32782989	32786519	NM_023037.35.32	.	+
chr13	33091993	33101669	NM_001278432.6.3	.	-
chr13	33306237	33347462	NM_015032.34.20	.	+
chr1	33413822	33415375	NM_153341.3.2	.	-
chr13	37614541	37625720	NM_001014286.9.2	.	-
chr13	41133645	41134997	NM_002015.2.2	.	-
chr13	42439871	42442613	NM_015058.12.10	.	-
chr13	43528083	43544806	NM_001002264.6.2	.	-
chr13	46090277	46099186	NM_031431.20.17	.	+
chr13	46728939	46730705	NM_002298.6.5	.	-
chr13	49712882	49720071	NR_103528.8.7	.	+
chr13	50025688	50026045	NM_031915.2.2	.	+
chr13	50054354	50057699	NM_031915.11.8	.	+
chr13	50280233	50280508	NM_002267.14.13	.	-
chr13	50285026	50299637	NM_002267.11.7	.	-
chr13	51501542	51523641	NM_001142279.9.2	.	+
chr1	35824525	35827390	NM_005095.5.3	.	+
chr1	35846859	35854683	NM_005095.14.8	.	+
chr1	36367548	36367938	NM_012199.11.10	.	+
chr13	67799536	67802707	NM_020403.2.2	.	-
chr13	77779390	77818086	NM_015057.26.16	.	-
chr13	77791974	77818086	NM_015057.21.16	.	-
chr13	79209244	79219132	NM_024546.5.2	.	-
chr13	96375495	96377506	NM_006260.4.3	.	+
chr1	39851105	39854330	NM_012090.52.51	.	+
chr1	40319641	40323089	NM_017646.3.2	.	-
chr1	40656443	40668286	NM_012421.5.3	.	+
chr1	40872407	40875507	NM_001198978.4.2	.	+
chr14	104219336	104220581	NM_015316.7.6	.	-
chr14	105692405	105693097	NM_001242787.10.8	.	-
chr1	41474465	41475926	NM_001905.18.16	.	+
chr1	41536266	41541123	NM_001172220.9.8	.	-
chr14	20813090	20815072	NM_001042618.4.2	.	+
chr14	20924072	20925019	NM_001244249.4.3	.	+
chr14	21698477	21702388	NM_004500.5.3	.	-
chr14	21825355	21829372	NM_007192.22.16	.	-
chr14	21971315	21972024	NM_019852.3.2	.	-
chr14	23282108	23284660	NM_001126106.3.2	.	-
chr14	23378691	23380612	NM_001077351.3.2	.	-
chr14	24679553	24681035	NM_014169.5.2	.	-
chr14	31185129	31204064	NM_001283033.21.17	.	+
chr1	43159160	43166717	NM_004559.7.3	.	+
chr14	31596990	31626509	NM_015382.26.11	.	-
chr14	31602443	31602881	NM_015382.24.23	.	-
chr14	32559707	32563592	NM_001030055.2.2	.	+
chr14	35036891	35037219	NM_152233.13.12	.	-
chr14	35269429	35272194	NM_182648.9.7	.	-
chr14	35482551	35488280	NM_001146282.12.8	.	+
chr14	35564253	35568590	NM_017917.10.7	.	-
chr14	36225998	36244951	NM_194301.7.2	.	-
chr14	39554965	39565343	NM_006364.7.2	.	-
chr14	39620949	39628754	NM_177452.4.2	.	-
chr14	39648294	39648666	NM_002687.8.7	.	+
chr14	45564423	45566208	NM_017922.4.2	.	+
chr14	45700343	45706924	NM_018353.8.5	.	-
chr14	50130032	50136316	NM_002692.10.6	.	-
chr14	50175876	50210523	NM_172193.12.2	.	+
chr14	50262508	50267414	NM_004713.26.23	.	-
chr14	50269170	50272851	NM_004713.22.19	.	-
chr14	50292584	50298079	NM_004713.16.11	.	-
chr14	50605329	50616948	NM_006939.18.14	.	-
chr14	50616725	50616948	NM_006939.14.14	.	-
chr14	50616725	50619891	NM_006939.14.13	.	-
chr14	51208299	51211083	NM_020921.25.23	.	-
chr14	53003436	53011089	NM_020784.6.2	.	-
chr14	53145151	53150625	NM_014584.4.2	.	-
chr14	55647930	55650471	NM_001146015.5.3	.	-
chr14	57696451	57714430	NM_006544.12.2	.	-
chr14	58678009	58686447	NM_018477.8.5	.	+
chr14	58785259	58796887	NM_023001.11.6	.	+
chr1	46032240	46032692	NM_006066.5.4	.	+
chr14	60616070	60619896	NM_016029.6.4	.	-
chr1	46105881	46108171	NM_021639.8.7	.	-
chr1	46124699	46126897	NM_021639.4.3	.	-
chr14	62188226	62205091	NM_181054.10.3	.	+
chr14	64465631	64483349	NM_015180.33.27	.	+
chr14	64908771	64915035	NM_005956.23.20	.	+
chr14	68228082	68229536	NM_015346.35.33	.	-
chr14	68234420	68236447	NM_015346.31.29	.	-
chr14	70633355	70635201	NR_104122.2.2	.	-
chr14	73614502	73614802	NM_007318.3.2	.	+
chr14	73789837	73822474	NM_001005743.5.4	.	-
chr14	74477793	74482633	NM_001249.3.2	.	-
chr14	75131538	75140814	NM_001039479.18.9	.	-
chr14	75139533	75143455	NM_001039479.11.6	.	-
chr14	75247107	75269379	NM_019589.6.3	.	+
chr14	75567694	75568468	NM_033116.16.15	.	-
chr14	75576387	75577074	NM_033116.10.9	.	-
chr1	47834140	47840965	NR_046394.4.2	.	+
chr14	89192884	89221015	NM_183387.8.2	.	-
chr14	91247081	91252672	NM_001010854.3.2	.	-
chr14	91409421	91413894	NM_182398.5.4	.	-
chr14	96135887	96137824	NR_028288.7.5	.	+
chr14	97022183	97022750	NM_032632.19.18	.	+
chr14	97299803	97327072	NM_003384.11.2	.	+
chr14	97312431	97327072	NM_003384.11.4	.	+
chr14	99924615	99932150	NM_199123.6.2	.	-
chr15	102241288	102255166	NM_152334.10.4	.	-
chr1	51253671	51267349	NM_007051.4.3	.	-
chr1	51864703	51887530	NM_001981.20.13	.	-
chr15	25599499	25657118	NM_000462.12.2	.	-
chr15	25650607	25657118	NM_130839.4.2	.	-
chr15	25936861	25947247	NM_024490.15.13	.	-
chr15	28491026	28518150	NM_004667.23.8	.	-
chr1	52956403	52975384	NM_015269.8.4	.	-
chr15	31266516	31269158	NM_017762.5.3	.	-
chr15	41643185	41669502	NM_001243144.8.3	.	+
chr15	41648236	41663882	NM_018454.8.5	.	+
chr15	41961025	41962156	NM_001080541.2.2	.	+
chr15	41988272	41991357	NM_001080541.5.3	.	+
chr15	41988272	42005694	NM_001164273.9.3	.	+
chr15	42851536	42856055	NM_018097.5.3	.	+
chr15	42943213	42944790	NM_020759.9.8	.	+
chr15	43120125	43164956	NM_173500.6.3	.	-
chr15	43281016	43317627	NM_174916.35.24	.	-
chr15	43876555	43877090	NM_001190214.3.2	.	-
chr15	44048846	44055404	NM_005313.5.3	.	+
chr15	44615162	44630515	NM_138423.6.2	.	+
chr15	44624185	44630515	NM_138423.6.4	.	+
chr15	44843073	44843720	NM_003758.4.3	.	+
chr15	44861595	44862856	NM_001160227.33.32	.	-
chr15	44865744	44878048	NM_025137.32.29	.	-
chr15	50751196	50754519	NM_001128610.6.5	.	+
chr15	50862083	50867986	NM_017672.38.33	.	-
chr15	50875285	50884823	NM_017672.29.26	.	-
chr15	50923613	50926753	NM_017672.10.8	.	-
chr15	50929618	50941082	NM_017672.7.4	.	-
chr15	51240216	51242135	NM_007347.12.11	.	+
chr15	52638557	52646211	NM_000259.30.26	.	-
chr15	55516086	55527154	NM_183234.6.3	.	-
chr15	56680669	56687032	NM_001286449.9.5	.	+
chr15	58913669	58936177	NM_001110.11.7	.	-
chr15	59179173	59179739	NM_001013843.19.18	.	-
chr15	59204761	59209198	NM_024755.5.3	.	-
chr15	60745801	60758912	NM_024611.9.5	.	-
chr15	62299506	62306191	NM_001018088.15.10	.	-
chr15	62312677	62336454	NM_017684.7.2	.	-
chr15	62315609	62327251	NM_017684.6.4	.	-
chr15	63824845	63829355	NR_046341.4.3	.	+
chr15	63845913	63852169	NM_006537.7.4	.	+
chr15	64410315	64411053	NM_003099.4.3	.	+
chr15	65266939	65275931	NM_001127889.5.2	.	-
chr15	65471271	65472542	NM_006660.3.2	.	-
chr15	65555486	65559106	NM_017851.4.3	.	-
chr15	65771217	65773953	NM_017743.11.9	.	-
chr15	65790201	65793117	NM_197960.6.5	.	-
chr15	65790201	65799693	NM_130434.5.3	.	-
chr15	65992881	65994228	NM_001144823.20.18	.	-
chr15	65994642	66048810	NM_005848.17.3	.	-
chr15	66044716	66053776	NM_005848.4.2	.	-
chr15	69502654	69553668	NM_015554.4.2	.	+
chr15	72120224	72120367	NM_006901.41.41	.	-
chr15	72154840	72180457	NM_006901.33.27	.	-
chr15	72810407	72853890	NM_005744.6.2	.	+
chr15	73064123	73067438	NR_023318.3.2	.	-
chr15	74865202	74865545	NM_006465.4.3	.	+
chr15	74963795	74967483	NM_001142444.4.3	.	-
chr15	76146726	76175765	NM_001284382.8.2	.	+
chr15	76152218	76165909	NM_001145335.5.3	.	+
chr15	76165768	76165909	NM_001145335.5.5	.	+
chr15	76182775	76183355	NM_173469.11.10	.	+
chr15	76576097	76585041	NM_001127716.7.2	.	-
chr15	77020935	77025725	NM_020843.16.15	.	-
chr15	77046148	77067458	NM_001145923.15.9	.	-
chr15	77344726	77348597	NM_005724.6.2	.	-
chr15	78837210	78838106	NM_001102667.7.6	.	+
chr15	79183330	79186572	NM_006791.10.6	.	+
chr15	81171061	81188401	NM_018689.11.3	.	+
chr15	81199003	81201647	NM_018689.13.12	.	+
chr15	83481854	83488240	NM_001080435.5.2	.	+
chr15	83819966	83832827	NM_016073.5.2	.	-
chr15	85223943	85234875	NM_001271922.4.2	.	-
chr15	85307937	85321543	NM_014630.3.2	.	+
chr15	89656955	89659752	NM_152924.3.2	.	+
chr15	89656955	89736550	NM_007011.14.6	.	+
chr1	58971731	59002413	NM_145243.8.3	.	-
chr1	58992932	59002413	NM_145243.7.3	.	-
chr15	90760670	90764997	NM_198925.7.2	.	+
chr15	90982563	90986710	NM_003870.9.6	.	+
chr15	90984737	90986710	NM_003870.9.8	.	+
chr15	91029261	91030814	NM_003870.33.31	.	+
chr15	91030726	91040572	NM_003870.37.33	.	+
chr15	93480747	93482948	NM_001271.7.6	.	+
chr15	93498652	93528903	NM_001271.26.15	.	+
chr15	93540186	93541851	NM_001271.31.29	.	+
chr15	93543741	93552553	NM_001271.35.32	.	+
chr15	94841429	94841959	NM_001159643.1.1	.	+
chr15	94841429	94901841	NM_018349.9.1	.	+
chr15	94899365	94913409	NM_001159643.11.8	.	+
chr15	94899365	94945248	NM_001159643.16.8	.	+
chr15	94983404	94986189	NM_018349.18.17	.	+
chr15	94983404	95001475	NM_018349.19.17	.	+
chr1	59787207	59812070	NM_018291.4.2	.	+
chr1	59787207	59844509	NM_001113411.5.2	.	+
chr1	59805629	59812070	NM_001113411.4.3	.	+
chr1	60287529	60309270	NM_015888.9.2	.	+
chr16	10527381	10534319	NM_024997.6.4	.	+
chr16	11114049	11154879	NM_001243403.18.11	.	+
chr16	11114049	11220003	NM_015226.21.11	.	+
chr16	11217598	11217803	NM_001243403.20.20	.	+
chr16	11940357	11940700	NM_015659.5.4	.	-
chr16	1364020	1364377	NM_194259.4.3	.	+
chr16	1364020	1370518	NM_194260.6.2	.	+
chr16	16101672	16110478	NM_004996.5.2	.	+
chr16	16101672	16127027	NM_004996.6.2	.	+
chr16	16101672	16130460	NM_004996.7.2	.	+
chr16	16101672	16162159	NM_004996.13.2	.	+
chr16	16215831	16219768	NM_004996.26.24	.	+
chr16	16218645	16219768	NM_004996.26.25	.	+
chr16	16427503	16427741	NR_036447.25.25	.	+
chr16	17352844	17353355	NM_022166.3.3	.	-
chr16	1797029	1798721	NM_015133.8.6	.	+
chr16	18839352	18845760	NM_015092.55.50	.	-
chr16	18852886	18856973	NM_015092.41.39	.	-
chr16	19746674	19775434	NM_153208.7.5	.	+
chr16	20636744	20638638	NM_052956.11.10	.	-
chr16	21478412	21490899	NR_027155.11.4	.	-
chr16	22477013	22478609	NR_027154.9.7	.	+
chr16	22490011	22490452	NR_027154.15.14	.	+
chr1	62365254	62367131	NM_176877.24.23	.	+
chr16	23999828	24046868	NM_002738.5.3	.	+
chr16	24043456	24046868	NM_002738.5.4	.	+
chr16	24192110	24202551	NM_002738.16.13	.	+
chr16	24762046	24769681	NM_014494.4.3	.	+
chr16	2627425	2636894	NM_001261816.11.7	.	+
chr16	27351506	27356341	NM_001257406.4.2	.	+
chr16	28132990	28143724	NM_001270940.15.13	.	-
chr16	28970037	28970421	NM_032815.7.6	.	+
chr1	62908829	62913182	NM_003368.7.5	.	+
chr1	62908829	62914337	NM_001017415.8.5	.	+
chr1	62910408	62914337	NM_001017415.8.6	.	+
chr16	29845053	29845387	NM_005115.5.4	.	+
chr16	30495147	30495584	NM_002209.9.8	.	+
chr16	30505532	30506171	NM_001114380.11.10	.	+
chr16	30507417	30507887	NM_001114380.13.12	.	+
chr16	30510394	30510810	NM_001114380.15.14	.	+
chr16	31308834	31309275	NM_000632.14.13	.	+
chr1	63269389	63286880	NM_032852.6.2	.	+
chr16	347055	348251	NM_181050.7.6	.	-
chr16	3554719	3558468	NM_015041.4.2	.	+
chr16	3900297	3901010	NM_001079846.2.2	.	-
chr16	424004	427848	NM_021259.11.2	.	-
chr1	64474976	64516388	NM_001083592.4.2	.	+
chr1	64515362	64516388	NM_001083592.4.3	.	+
chr16	47001424	47002076	NM_005880.5.4	.	-
chr16	47531309	47549512	NM_001031835.7.3	.	+
chr16	47531309	47581459	NM_001031835.8.3	.	+
chr16	48381417	48382201	NM_031490.14.13	.	+
chr16	50367484	50384078	NM_001173984.8.5	.	-
chr16	53260277	53261376	NM_025134.6.5	.	+
chr16	53288349	53308214	NM_025134.24.18	.	+
chr16	53476569	53481018	NM_005611.4.3	.	+
chr16	57197912	57207781	NM_024946.6.2	.	-
chr1	65830317	65831879	NM_014787.4.2	.	+
chr16	58564149	58568299	NM_001265612.43.40	.	-
chr16	67070541	67116242	NM_001755.5.3	.	+
chr16	67644726	67646024	NM_006565.4.3	.	+
chr16	67660457	67663436	NM_006565.10.8	.	+
chr1	6676816	6680397	NM_153812.3.2	.	+
chr16	68155889	68157024	NM_004555.2.2	.	+
chr16	68155889	68160513	NM_004555.3.2	.	+
chr16	68155889	68191971	NM_173163.4.2	.	+
chr16	68208276	68225678	NM_004555.9.6	.	+
chr16	68224670	68225678	NM_173163.9.9	.	+
chr16	69402278	69406258	NM_005652.6.4	.	-
chr16	70154363	70154622	NM_017990.3.3	.	+
chr16	70161162	70166203	NM_017990.9.4	.	+
chr16	70177412	70182456	NM_017990.17.14	.	+
chr16	70294946	70302282	NM_001605.13.8	.	-
chr16	70598967	70601439	NM_012426.21.19	.	+
chr1	67356836	67371058	NM_024763.4.2	.	-
chr16	74394530	74394789	NR_026950.2.2	.	-
chr16	74666420	74671868	NM_018124.9.7	.	-
chr16	75654163	75656362	NR_036460.4.2	.	-
chr16	77850817	77859358	NM_020927.3.2	.	+
chr1	67885691	67890906	NM_001018069.6.3	.	-
chr16	81888048	81904540	NM_002661.7.3	.	+
chr16	81916873	81929532	NM_002661.13.9	.	+
chr16	81929411	81942196	NM_002661.17.13	.	+
chr16	84767040	84801964	NM_005153.11.2	.	+
chr16	84872027	84872341	NM_031476.2.2	.	+
chr16	85667519	85667738	NM_014615.2.2	.	+
chr16	87782278	87795646	NM_001184856.5.2	.	-
chr16	88884414	88893246	NM_000512.13.10	.	-
chr16	89484691	89497734	NM_001256182.3.2	.	-
chr16	89824984	89828430	NM_000135.30.29	.	-
chr16	90044085	90045286	NR_003227.3.2	.	+
chr16	9012887	9024254	NM_001286458.7.2	.	-
chr1	70758070	70781249	NM_030816.9.4	.	-
chr1	70766446	70781249	NM_030816.7.4	.	-
chr17	10543312	10544689	NM_002470.22.18	.	-
chr17	10626586	10629581	NM_001004313.5.3	.	-
chr17	1540002	1540356	NM_003693.10.9	.	-
chr17	16021201	16029520	NM_001190438.15.12	.	-
chr17	169210	177370	NM_001190413.4.2	.	-
chr17	1746096	1756483	NM_002945.5.2	.	+
chr17	2297336	2298748	NM_020310.4.2	.	-
chr17	2568665	2570492	NM_000430.5.3	.	+
chr17	2579798	2583614	NM_000430.10.9	.	+
chr17	27430616	27434207	NM_078471.21.20	.	-
chr17	27975161	27977818	NM_033389.13.12	.	-
chr17	28003837	28030080	NM_001282131.6.2	.	-
chr17	28011580	28030080	NM_033389.5.3	.	-
chr17	28808160	28811788	NM_001007025.4.2	.	+
chr17	2894590	2911439	NM_001100398.16.11	.	+
chr17	29119457	29120690	NR_073118.5.4	.	-
chr17	29124328	29131126	NM_015986.3.2	.	-
chr17	29170930	29196664	NM_024857.14.5	.	+
chr17	29854859	29855796	NM_032932.13.11	.	+
chr17	30207591	30214332	NM_018428.11.8	.	-
chr17	30302500	30315516	NM_015355.10.7	.	+
chr17	34151081	34165557	NM_003487.11.7	.	+
chr17	35640167	35646430	NM_198838.4.2	.	-
chr17	37425079	37437716	NM_032875.12.9	.	-
chr17	37455242	37457328	NM_032875.5.4	.	-
chr17	3802927	3808661	NM_002558.8.2	.	-
chr17	3853804	3854067	NM_174958.7.6	.	-
chr17	3988963	3989949	NM_015113.16.15	.	-
chr17	40342202	40342775	NM_001142622.9.8	.	-
chr17	40456359	40456670	NM_001288718.11.10	.	+
chr17	40879652	40880970	NM_001991.4.3	.	-
chr17	40989665	40991397	NM_001267045.12.7	.	+
chr17	4186092	4200109	NM_003342.5.3	.	-
chr17	4186092	4210418	NM_003342.5.2	.	-
chr17	42231923	42232779	NM_001171251.8.6	.	+
chr17	42428917	42429163	NM_002087.10.10	.	+
chr17	43159011	43164020	NM_021079.3.2	.	+
chr17	43314647	43316432	NM_005892.11.8	.	+
chr17	45214517	45221348	NM_001114091.14.10	.	-
chr17	45214517	45249430	NM_001114091.14.3	.	-
chr17	45403591	45422464	NM_001195192.8.3	.	+
chr17	45403591	45438887	NM_152347.10.3	.	+
chr17	45438743	45447874	NM_152347.11.10	.	+
chr17	45438743	45455269	NM_152347.13.10	.	+
chr17	45438743	45456619	NM_152347.14.10	.	+
chr17	45668082	45673828	NM_006310.13.10	.	+
chr17	45668082	45682918	NM_006310.17.10	.	+
chr17	45691034	45696530	NM_006310.21.19	.	+
chr17	45741524	45752148	NM_001276453.14.7	.	+
chr17	46196065	46196548	NM_013323.6.5	.	+
chr17	47388673	47389404	NM_001145365.5.4	.	-
chr17	47388673	47390207	NM_001145365.5.3	.	-
chr17	47797121	47797798	NM_030802.5.4	.	-
chr17	47882724	47888936	NM_001199156.5.3	.	+
chr17	49057106	49064598	NM_001130527.26.22	.	-
chr17	49278952	49280589	NM_017643.12.9	.	-
chr17	5113044	5126779	NR_034082.5.2	.	+
chr17	526772	565135	NM_001128159.11.5	.	-
chr17	5314022	5320002	NM_002532.4.2	.	-
chr17	5364258	5365866	NM_020162.4.3	.	-
chr17	54921379	54925426	NM_003647.5.3	.	+
chr17	54978779	54981849	NM_005082.4.3	.	-
chr17	56780556	56801461	NM_058216.7.4	.	+
chr17	57808781	57816308	NM_030938.5.2	.	+
chr17	57814813	57851246	NM_030938.7.4	.	+
chr17	58342772	58348842	NM_032582.9.6	.	-
chr17	59821792	59857762	NM_032043.15.13	.	-
chr17	59853761	59858366	NM_032043.14.12	.	-
chr17	59858200	59878835	NM_032043.12.8	.	-
chr17	59968873	59981946	NM_020748.14.9	.	-
chr1	76194085	76205795	NM_001286043.8.2	.	+
chr17	62557617	62559084	NM_022739.12.11	.	-
chr17	62882203	62885870	NM_199340.7.5	.	-
chr17	62882203	62888718	NM_199340.7.4	.	-
chr17	65916130	65919106	NM_004459.16.15	.	+
chr17	65924470	65925603	NM_182641.17.16	.	+
chr17	65941524	65944422	NM_004459.25.23	.	+
chr17	65941524	65972074	NM_182641.27.21	.	+
chr1	76877692	76878102	NM_152996.3.3	.	+
chr17	73946854	73952028	NM_007292.9.5	.	-
chr17	7402357	7402810	NM_000937.10.9	.	+
chr17	74056388	74060252	NM_001260502.6.3	.	-
chr17	74060056	74066525	NM_001260502.3.2	.	-
chr17	74308950	74309972	NM_002766.9.8	.	-
chr17	76688498	76695050	NM_017456.10.8	.	-
chr17	78865519	78867665	NM_001163034.16.14	.	+
chr17	79532530	79539114	NM_017921.16.13	.	-
chr17	79571573	79575848	NM_017921.8.6	.	-
chr17	79813017	79813462	NM_000918.4.3	.	-
chr17	80361812	80364358	NM_175902.7.5	.	-
chr17	80521229	80529746	NM_004514.4.2	.	+
chr17	81006346	81006661	NM_001009905.3.2	.	-
chr1	78167053	78180468	NM_201624.22.19	.	-
chr1	78177431	78180468	NM_201624.21.19	.	-
chr1	78183551	78191447	NM_015017.18.12	.	-
chr1	78267015	78272786	NM_001270384.5.3	.	+
chr1	78324622	78327007	NM_198549.12.9	.	+
chr17	9843442	9850300	NM_201433.8.6	.	-
chr17_ctg5_hap1	167528	168155	NR_027782.4.4	.	-
chr17_ctg5_hap1	616744	618122	NM_015443.2.2	.	+
chr18	12999419	13008630	NM_032142.4.2	.	+
chr18	12999419	13019205	NM_032142.9.2	.	+
chr18	12999419	13030607	NM_032142.11.2	.	+
chr18	13087015	13087645	NM_032142.32.31	.	+
chr18	13387339	13387761	NM_181482.3.3	.	+
chr18	18533538	18535206	NM_005406.32.30	.	-
chr18	19345732	19359646	NM_020774.6.2	.	+
chr18	19345732	19399607	NM_020774.12.2	.	+
chr18	19345732	19429349	NM_020774.17.2	.	+
chr18	19371334	19383975	NM_020774.10.7	.	+
chr18	20569183	20581692	NM_002894.15.9	.	+
chr18	20964953	20979611	NM_032933.5.4	.	-
chr18	21644103	21649235	NM_001135993.4.2	.	+
chr18	21912905	21921622	NM_080597.7.5	.	-
chr18	23872209	23895362	NM_005640.10.8	.	+
chr18	23895192	23901164	NM_005640.11.10	.	+
chr18	2577744	2579028	NM_006101.6.4	.	+
chr18	2718155	2718432	NM_015295.19.18	.	+
chr18	2718155	2722661	NM_015295.20.18	.	+
chr18	2722516	2752550	NM_015295.34.20	.	+
chr18	2726449	2729407	NM_015295.24.22	.	+
chr18	29432408	29432626	NM_014939.24.23	.	-
chr18	29450334	29470829	NM_014939.16.12	.	-
chr18	33606862	33613800	NM_018170.6.2	.	-
chr18	39595439	39613921	NM_002647.16.12	.	+
chr18	39623696	39629569	NM_002647.21.20	.	+
chr18	42281139	42281797	NM_015559.2.2	.	+
chr18	44579250	44589732	NM_031303.7.2	.	+
chr18	46889530	46906128	NM_017653.6.4	.	-
chr18	48422178	48452268	NM_002396.12.2	.	+
chr18	48444479	48458730	NM_001168335.13.7	.	+
chr18	54423813	54426184	NM_052834.16.15	.	+
chr18	56363597	56367823	NM_006785.4.3	.	+
chr1	8601272	8674745	NM_012102.8.5	.	-
chr18	60206913	60217693	NM_017742.5.2	.	+
chr18	60223435	60232329	NM_017742.11.6	.	+
chr18	6263945	6312055	NM_173464.5.2	.	-
chr18	67788791	67795782	NM_173630.26.24	.	-
chr1	8716031	8716500	NM_012102.3.3	.	-
chr18	74561481	74563895	NM_007345.3.2	.	+
chr18	74561481	74593468	NM_007345.9.2	.	+
chr18	77096627	77107925	NM_198531.24.18	.	+
chr18	77455224	77457988	NM_001202504.4.2	.	+
chr18	8718421	8720494	NM_015210.4.3	.	+
chr18	9182379	9221997	NM_001083625.7.2	.	+
chr18	9195548	9221997	NM_001083625.7.3	.	+
chr18	9204473	9211782	NM_015208.6.4	.	+
chr1	89206670	89206971	NM_006256.2.2	.	+
chr1	89251786	89271700	NM_006256.12.8	.	+
chr18	9522157	9525849	NM_006788.6.4	.	+
chr18	9524591	9525849	NM_006788.6.5	.	+
chr18	9931806	9937063	NM_194434.4.2	.	+
chr19	10251456	10260644	NM_001130823.32.25	.	-
chr19	10283765	10288043	NM_001379.8.5	.	-
chr19	1032390	1032695	NM_004368.4.3	.	+
chr19	1271327	1271466	NR_023312.4.4	.	+
chr19	12734513	12735524	NM_153358.3.2	.	+
chr19	12790270	12791139	NR_038192.5.2	.	-
chr19	12825634	12826553	NM_001136196.9.5	.	-
chr19	13039155	13039661	NM_004461.7.5	.	-
chr19	15471658	15473062	NM_005858.12.10	.	-
chr19	16790794	16793319	NM_024074.4.2	.	+
chr19	17212469	17213367	NM_004145.2.2	.	+
chr19	17264776	17267848	NM_001130065.7.5	.	+
chr19	17273159	17273932	NM_001130065.10.9	.	+
chr19	17311101	17311638	NM_001130065.26.25	.	+
chr19	17424831	17426804	NM_024050.4.2	.	+
chr19	17641563	17643197	NM_173544.4.3	.	+
chr19	17652944	17654440	NM_001098524.13.11	.	+
chr19	18648410	18649246	NM_012181.6.5	.	-
chr19	18650180	18650530	NM_012181.4.3	.	-
chr19	18684102	18684558	NM_003333.3.2	.	+
chr19	18860590	18864395	NM_015321.6.5	.	+
chr19	19603114	19603521	NM_017660.4.3	.	+
chr19	19603114	19607028	NM_017660.7.3	.	+
chr19	19750893	19751380	NM_001288998.7.5	.	-
chr1	92789001	92811471	NM_024813.11.8	.	+
chr1	92798947	92846430	NM_024813.12.9	.	+
chr1	93070863	93073284	NM_005665.16.15	.	-
chr1	93070863	93101893	NM_005665.16.12	.	-
chr19	33108494	33134537	NM_032139.21.6	.	-
chr19	33116779	33119755	NM_032139.17.14	.	-
chr19	33134028	33134537	NM_032139.9.6	.	-
chr19	33406242	33417179	NM_032816.14.11	.	-
chr19	34687538	34712643	NM_015578.9.3	.	+
chr19	34895553	34895895	NM_032346.3.2	.	+
chr19	35510094	35510437	NM_001136199.12.11	.	+
chr19	3623685	3624160	NM_021231.2.2	.	-
chr19	36252919	36253257	NM_001039887.5.4	.	+
chr1	93648916	93730458	NM_206886.27.2	.	+
chr19	3651823	3664912	NM_012398.8.3	.	-
chr19	3660963	3661999	NM_012398.5.4	.	-
chr1	93676358	93698150	NM_206886.18.10	.	+
chr1	93676358	93730458	NM_206886.27.10	.	+
chr19	38198814	38202593	NM_001172677.4.2	.	-
chr19	38673158	38682950	NM_015073.17.16	.	+
chr19	39943995	39944161	NM_001130825.3.3	.	+
chr19	4053968	4055245	NM_015898.2.2	.	-
chr19	41089303	41089623	NM_138392.12.11	.	+
chr19	41916541	41929074	NM_001164783.8.2	.	+
chr19	4352893	4353026	NM_001159846.4.4	.	+
chr19	4354945	4355170	NM_032868.8.7	.	+
chr19	4405908	4409756	NM_005483.3.2	.	+
chr19	45528586	45532250	NM_006509.7.5	.	+
chr19	45766370	45766625	NM_031417.4.3	.	+
chr19	45781180	45781873	NM_001199867.10.9	.	+
chr19	46020920	46021352	NM_003370.3.2	.	+
chr19	47767859	47768203	NM_015603.7.6	.	+
chr19	47856010	47856992	NM_014681.2.2	.	+
chr19	47856010	47865950	NM_014681.6.2	.	+
chr1	94953097	94956803	NM_002858.16.11	.	+
chr19	49593547	49593777	NM_003089.4.3	.	+
chr19	50285013	50285981	NM_130787.4.2	.	+
chr19	5047486	5082515	NM_015015.9.6	.	+
chr19	5077377	5082515	NM_015015.9.8	.	+
chr19	50906749	50909579	NM_001256849.11.10	.	+
chr19	52003173	52003554	NM_053003.2.2	.	-
chr19	52364156	52384130	NR_024181.7.3	.	-
chr19	53577392	53589574	NM_001102603.6.4	.	-
chr19	5598803	5600271	NM_014649.13.12	.	-
chr19	5604593	5604947	NM_014649.11.10	.	-
chr1	95609446	95616975	NM_001199679.5.2	.	+
chr19	5610005	5613538	NM_014649.9.5	.	-
chr19	5653125	5654467	NM_002967.13.10	.	+
chr19	58755330	58758160	NM_014480.6.4	.	+
chr19	6026173	6040252	NM_000635.6.5	.	-
chr19	7267355	7267907	NM_001079817.2.2	.	-
chr19	8601135	8604912	NM_012335.19.16	.	-
chr1	9991948	9994918	NM_032368.6.4	.	-
chr1	9991948	9995685	NM_032368.6.3	.	-
chr20	17936008	17937681	NM_014426.3.2	.	-
chr20	19915742	19941455	NM_018993.4.2	.	+
chr20	21319681	21324846	NM_012255.16.14	.	+
chr20	2903852	2945848	NM_080841.5.1	.	+
chr20	2967410	2969120	NM_080841.8.6	.	+
chr20	30345209	30366787	NM_012112.10.3	.	+
chr20	30345209	30370193	NM_012112.11.3	.	+
chr20	30904020	30904677	NM_004798.5.3	.	+
chr20	30954186	30956926	NM_015338.3.2	.	+
chr20	31376659	31380576	NM_001207055.8.6	.	+
chr20	32659871	32665051	NM_007367.7.3	.	+
chr20	32659871	32666359	NM_016732.9.3	.	+
chr20	32684462	32686439	NM_003908.6.4	.	-
chr20	3277507	3278822	NM_001009984.23.22	.	-
chr20	33001547	33037285	NM_001257137.13.6	.	+
chr20	33027959	33037285	NM_001257137.13.10	.	+
chr20	34309661	34313077	NR_040722.10.8	.	-
chr20	34430494	34451322	NM_016436.6.3	.	+
chr20	35236117	35236221	NM_018840.2.2	.	+
chr20	35236117	35238133	NM_018840.3.2	.	+
chr20	35533766	35540955	NM_015474.12.10	.	-
chr20	35539620	35540955	NM_015474.11.10	.	-
chr20	35539620	35547922	NM_015474.11.7	.	-
chr20	35684548	35693876	NM_002895.10.7	.	-
chr20	36405746	36488746	NM_001281495.16.9	.	+
chr20	36685933	36694658	NM_021215.6.4	.	+
chr20	37612341	37623523	NR_033905.8.4	.	+
chr20	3925823	3955047	NM_001134338.5.2	.	-
chr20	40161688	40179999	NM_032221.3.2	.	-
chr20	47258705	47259027	NM_020820.29.28	.	-
chr20	47688822	47689234	NM_001316.10.9	.	+
chr20	49177899	49185015	NM_002827.4.2	.	+
chr20	54956488	54961589	NM_003600.6.3	.	-
chr20	60714130	60716000	NM_002792.4.2	.	-
chr20	61833638	61835159	NM_017798.4.4	.	-
chr20	62559687	62562375	NM_025219.4.2	.	+
chr20	7976672	7990962	NM_021156.5.2	.	-
chr2	100035289	100052403	NM_001037872.12.7	.	-
chr2	100078957	100081447	NM_001037872.3.2	.	-
chr2	100453938	100628033	NM_001025108.7.3	.	-
chr2	100623093	100625394	NM_002285.6.4	.	-
chr2	100623093	100628033	NM_001025108.6.3	.	-
chr2	100720863	100722045	NM_001025108.2.1	.	-
chr2	101874252	101879153	NM_017546.3.2	.	+
chr2	101874252	101881509	NM_017546.4.2	.	+
chr2	101898320	101911643	NM_173647.6.2	.	-
chr2	101910475	101911643	NM_173647.3.2	.	-
chr2	10559859	10560261	NM_001258357.3.3	.	+
chr2	105924070	105924775	NM_004257.2.2	.	-
chr2	106774513	106782539	NR_045607.4.2	.	-
chr2	10784445	10808849	NM_001261394.12.7	.	-
chr2	10928822	10930015	NM_001282707.11.9	.	-
chr2	109404487	109421464	NM_144978.7.2	.	+
chr2	109455640	109473426	NM_144978.13.11	.	+
chr2	112560004	112561416	NM_022662.33.31	.	-
chr2	112832488	112847295	NM_032824.10.5	.	+
chr2	113057425	113057606	NM_198581.2.2	.	+
chr2	114670748	114688973	NR_102318.4.2	.	+
chr2	114697535	114709422	NM_005721.10.7	.	+
chr21	17135209	17138460	NM_001283042.3.2	.	+
chr21	17172075	17205867	NM_001283041.17.6	.	+
chr2	120830753	120836157	NM_001184939.10.4	.	+
chr2	122260742	122287901	NM_001207051.8.3	.	-
chr2	128913062	128931513	NR_027671.30.20	.	+
chr21	30358459	30359255	NM_015565.3.2	.	-
chr21	30693541	30693835	NM_206866.2.2	.	+
chr21	33750753	33756773	NM_014825.5.3	.	-
chr21	34793786	34799339	NM_005534.4.3	.	+
chr21	34799190	34805178	NM_005534.6.4	.	+
chr21	34804483	34805178	NM_005534.6.5	.	+
chr21	35091101	35107509	NM_003024.5.2	.	+
chr2	135160558	135186010	NM_002410.14.11	.	+
chr2	136360069	136362586	NM_015361.3.2	.	+
chr2	136389287	136396692	NM_001282799.12.6	.	+
chr2	136432901	136437894	NM_001282799.17.16	.	+
chr2	136505836	136528305	NM_014607.8.2	.	+
chr21	37617345	37618975	NM_005128.19.19	.	+
chr21	37619814	37620866	NM_005128.21.20	.	+
chr21	37705943	37713844	NM_015358.6.2	.	+
chr21	40578033	40601362	NM_033656.37.26	.	-
chr21	40587162	40590586	NM_033656.32.30	.	-
chr21	40596333	40597123	NM_033656.29.28	.	-
chr21	40596333	40601362	NM_033656.29.26	.	-
chr21	40600425	40601362	NM_018963.27.26	.	-
chr2	143913045	143974014	NM_018460.4.2	.	+
chr21	44270150	44296877	NM_033661.11.2	.	-
chr21	44279771	44283706	NR_048535.6.4	.	-
chr21	44514580	44515853	NM_001025203.7.4	.	-
chr2	144966169	144969146	NM_001006636.4.3	.	-
chr2	144966169	144993304	NM_024659.4.2	.	-
chr2	145274844	145274986	NM_014795.2.2	.	-
chr21	45496432	45500008	NM_003274.13.10	.	+
chr21	45513943	45518415	NM_003274.21.20	.	+
chr21	46275124	46281186	NM_004339.5.3	.	-
chr2	148653869	148657467	NM_001278579.5.3	.	+
chr2	148730307	148733544	NM_001190879.5.3	.	-
chr2	148730307	148739650	NM_001190879.5.2	.	-
chr2	149519350	149522715	NM_015630.7.5	.	+
chr2	152298418	152303089	NM_018151.20.16	.	+
chr2	153001401	153004814	NM_005843.6.3	.	-
chr2	153520651	153537850	NM_017892.17.6	.	-
chr2	15629017	15651474	NM_015909.12.10	.	-
chr2	160335085	160412376	NM_013450.3.2	.	-
chr2	168869143	168986268	NM_013233.16.9	.	-
chr2	168986050	169038600	NM_013233.10.2	.	-
chr2	169018296	169038600	NM_013233.5.2	.	-
chr2	170401230	170413807	NR_104020.9.6	.	-
chr2	170666792	170667833	NM_003142.11.9	.	+
chr2	172305190	172314987	NM_001164821.8.4	.	+
chr2	172305190	172333460	NM_025000.11.4	.	+
chr2	174819600	174820960	NM_001017371.2.2	.	-
chr2	176835491	176860374	NM_030650.6.2	.	-
chr2	176844537	176860374	NM_030650.5.2	.	-
chr2	179979791	179982340	NM_178123.16.14	.	-
chr2	190559706	190571872	NM_144708.9.6	.	+
chr2	190656515	190682906	NM_001128144.5.2	.	+
chr2	190670377	190682906	NM_001128144.5.4	.	+
chr2	191109612	191117033	NM_014362.11.8	.	-
chr2	191382245	191383909	NM_001142645.5.3	.	-
chr2	191523883	191537878	NM_005966.6.4	.	+
chr2	191765289	191789319	NM_001256310.11.4	.	+
chr2	196544755	196545774	NM_001127257.2.2	.	+
chr2	197521356	197542085	NM_001080539.13.3	.	+
chr2	197872529	197873755	NM_001195144.20.19	.	-
chr2	197943426	197948233	NM_001195144.16.14	.	-
chr2	201719338	201719809	NM_001162407.11.10	.	-
chr2	201873695	201876195	NM_173822.7.6	.	-
chr2	201881713	201888762	NM_173822.5.3	.	-
chr2	202010100	202014558	NM_003879.8.6	.	+
chr2	203690417	203693739	NM_001288622.3.2	.	-
chr2	206992520	206994966	NM_005006.16.15	.	-
chr2	208589523	208607066	NM_152523.8.3	.	+
chr2	209192903	209212747	NM_015040.35.21	.	+
chr2	209207277	209212747	NM_015040.35.32	.	+
chr2	209209834	209212747	NM_015040.35.33	.	+
chr2	210905143	210940480	NM_152519.8.6	.	-
chr2	210962809	211019335	NM_152519.5.2	.	-
chr2	215645283	215657169	NM_000465.4.3	.	-
chr22	18562639	18566498	NM_001127649.3.2	.	+
chr2	220028954	220030144	NM_001144890.9.8	.	-
chr22	21288066	21288532	NM_005207.2.2	.	+
chr22	23610594	23637342	NM_004327.16.5	.	+
chr22	23615267	23615961	NM_004327.8.7	.	+
chr22	24056373	24057381	NR_024448.3.2	.	-
chr22	24158956	24167602	NM_001007468.7.6	.	+
chr22	24698162	24709434	NM_001254732.3.2	.	+
chr2	224746658	224760347	NM_020830.10.7	.	-
chr2	224758950	224760347	NM_020830.8.7	.	-
chr2	224862831	224866639	NM_006216.3.2	.	-
chr22	26057542	26063767	NM_005160.6.4	.	+
chr22	26059596	26070495	NM_005160.8.5	.	+
chr22	26063705	26070495	NM_005160.8.6	.	+
chr2	227729319	227729842	NM_001167608.4.4	.	+
chr2	227729319	227732034	NM_001167608.5.4	.	+
chr2	227729319	227779067	NM_032276.6.2	.	+
chr2	228384663	228389631	NM_004504.5.3	.	+
chr22	29120964	29130715	NM_007194.4.2	.	-
chr22	30387492	30394846	NM_153050.8.7	.	+
chr2	231120166	231152681	NM_001278452.16.10	.	+
chr2	231940224	231951895	NM_001191037.16.8	.	+
chr22	32134372	32134897	NM_173566.2.2	.	-
chr22	32874967	32881196	NM_012179.4.2	.	+
chr2	234296902	234299129	NM_152879.3.2	.	+
chr2	234343025	234350641	NM_003648.9.3	.	+
chr2	234358627	234360706	NM_152879.18.16	.	+
chr22	37868480	37870715	NM_001166343.6.5	.	-
chr22	38895404	38897285	NM_001098504.3.2	.	-
chr22	38917612	38964294	NM_007068.13.2	.	-
chr22	38958291	38964294	NM_007068.5.2	.	-
chr2	239090705	239093928	NM_030768.9.6	.	-
chr2	24046127	24046439	NM_017552.16.16	.	-
chr22	40825609	40859290	NM_001282662.7.4	.	-
chr2	240929490	240946787	NM_004544.9.7	.	-
chr2	240929490	240954277	NM_004544.9.5	.	-
chr22	41521867	41537226	NM_001429.10.3	.	+
chr22	41568502	41569788	NM_001429.29.28	.	+
chr22	41670603	41677086	NM_001278651.4.3	.	-
chr22	41738532	41739580	NM_017590.13.12	.	+
chr2	242079935	242080168	NM_001252124.3.3	.	-
chr2	242186166	242189395	NM_203346.16.12	.	-
chr22	42204878	42206295	NM_024821.4.2	.	+
chr22	42204878	42209826	NM_024821.6.2	.	+
chr2	242285580	242287606	NM_004404.11.10	.	+
chr2	242346951	242375953	NM_001282984.12.5	.	+
chr2	242373572	242374445	NM_001282984.11.10	.	+
chr2	242374376	242375953	NM_001282983.12.11	.	+
chr2	242407554	242407792	NM_014808.18.18	.	+
chr22	42415314	42416100	NM_152613.4.2	.	+
chr2	242644067	242651486	NM_032329.5.2	.	+
chr22	42807412	42807742	NM_145912.2.2	.	-
chr2	24357988	24369956	NM_001145710.7.3	.	+
chr2	24362239	24384483	NM_001145710.8.5	.	+
chr2	24493539	24498718	NM_019595.19.17	.	-
chr2	24521533	24526731	NM_147152.13.9	.	-
chr22	45574118	45574781	NM_153645.6.6	.	+
chr22	45574118	45577248	NM_007172.6.5	.	+
chr22	45726483	45728591	NM_001104595.7.6	.	+
chr22	46125304	46136418	NM_001167621.8.6	.	+
chr22	47188416	47193517	NR_104292.5.3	.	+
chr22	47370185	47393605	NM_001284305.10.9	.	+
chr2	24866834	24905997	NM_147223.6.2	.	+
chr22	50181037	50192767	NM_014577.7.3	.	-
chr2	26022253	26068432	NM_018263.4.2	.	-
chr2	26501481	26502983	NM_001281512.9.7	.	+
chr2	27822449	27824309	NM_001271287.6.3	.	+
chr2	29006772	29011675	NM_206876.7.6	.	+
chr2	30748452	30756180	NM_001002257.3.2	.	+
chr2	30785011	30791042	NM_182551.6.5	.	+
chr2	32142994	32168452	NM_001137602.4.2	.	-
chr2	32602655	32631625	NM_016252.9.2	.	+
chr2	32631566	32641231	NM_016252.10.9	.	+
chr2	32664575	32666530	NM_016252.17.16	.	+
chr2	32688261	32690232	NM_016252.26.24	.	+
chr2	32703702	32704685	NM_016252.37.36	.	+
chr2	37111074	37113969	NM_003162.9.8	.	-
chr2	37121040	37132761	NM_003162.7.4	.	-
chr2	37276795	37276986	NM_019024.18.18	.	-
chr2	37283582	37284623	NM_019024.16.15	.	-
chr2	38536520	38542476	NR_024191.8.4	.	-
chr2	38545676	38546161	NR_024191.3.2	.	-
chr2	40655612	40657444	NM_001112800.1.1	.	-
chr2	42946127	42950175	NM_001282755.17.16	.	+
chr2	45773870	45780869	NM_018079.14.11	.	-
chr2	45773870	45789895	NM_018079.14.10	.	-
chr2	47177501	47184146	NM_001288953.4.3	.	+
chr2	48059487	48060209	NM_025133.11.8	.	-
chr2	48059487	48066908	NM_025133.11.2	.	-
chr2	48573339	48573890	NM_002158.3.3	.	+
chr2	53921020	53978078	NM_001164165.9.3	.	-
chr2	54122143	54128696	NM_014614.34.28	.	-
chr2	55209650	55214834	NM_007008.3.2	.	-
chr2	55252221	55255356	NM_207521.3.2	.	-
chr2	55808702	55816092	NM_020463.8.5	.	-
chr2	55870292	55871855	NM_033109.25.23	.	-
chr2	58425713	58459247	NM_001114636.7.2	.	-
chr2	58449076	58459247	NM_001114636.5.2	.	-
chr2	61118817	61128218	NM_002908.4.2	.	+
chr2	61144011	61145741	NM_002908.7.5	.	+
chr2	61315293	61315603	NM_001129993.10.9	.	+
chr2	61749745	61753656	NM_003400.4.3	.	-
chr2	61749745	61761038	NM_003400.4.2	.	-
chr2	62100136	62103369	NM_001256721.9.7	.	-
chr2	64083439	64085070	NM_006759.3.2	.	+
chr2	65318116	65325200	NM_004161.4.3	.	-
chr2	65466985	65482828	NM_001005386.7.2	.	+
chr2	68613633	68621308	NM_002664.8.5	.	+
chr2	68717321	68772444	NM_173545.8.2	.	+
chr2	69565029	69565697	NM_002056.14.13	.	-
chr2	71366924	71371668	NM_005791.8.6	.	+
chr2	71582848	71607695	NM_001252612.10.3	.	+
chr2	71590282	71597135	NM_001014972.8.4	.	+
chr2	7160603	7170346	NM_014746.8.6	.	+
chr2	72958135	72960247	NM_015189.5.3	.	-
chr2	73188259	73198814	NM_144579.13.11	.	-
chr2	73746901	73800551	NM_015120.16.11	.	+
chr2	74300675	74307718	NM_001287491.5.4	.	+
chr2	74386217	74399879	NM_018221.5.2	.	-
chr2	86308723	86310291	NM_015425.8.7	.	-
chr2	86335472	86346167	NM_017952.7.2	.	+
chr2	86343652	86346167	NM_017952.7.5	.	+
chr2	86734601	86737602	NM_001005753.4.3	.	-
chr2	88874183	88913371	NM_004836.13.2	.	-
chr2	89084114	89092011	NR_015424.12.6	.	+
chr2	9022640	9098771	NM_138799.6.2	.	-
chr2	9048750	9098771	NM_138799.4.2	.	-
chr2	9650107	9676957	NM_003183.11.3	.	-
chr2	97810254	97810449	NM_001164315.10.9	.	+
chr2	97823843	97833504	NM_001164315.22.16	.	+
chr2	97860462	97864395	NM_001164315.44.39	.	+
chr2	97860462	97870000	NM_001164315.50.39	.	+
chr2	97866070	97873743	NM_001164315.54.45	.	+
chr2	98154630	98171717	NM_025190.32.13	.	-
chr2	98430433	98435184	NM_015348.15.12	.	-
chr2	99786012	99787892	NM_138798.6.4	.	-
chr2	99802639	99812219	NR_028356.6.2	.	+
chr3	10094070	10103895	NM_001018115.20.18	.	+
chr3	10128817	10130634	NM_001018115.36.34	.	+
chr3	101389973	101391057	NM_014415.3.2	.	-
chr3	107429298	107435696	NM_001142568.5.4	.	+
chr3	108273222	108279688	NM_020890.18.14	.	-
chr3	111632165	111639266	NM_001134438.5.3	.	+
chr3	113302255	113329991	NM_017699.18.7	.	+
chr3	113720441	113724809	NM_020817.13.10	.	-
chr3	113737524	113765579	NM_020817.8.3	.	-
chr3	119219541	119222868	NM_016589.4.2	.	+
chr3	119219541	119236162	NM_016589.6.2	.	+
chr3	119222378	119236162	NM_016589.6.3	.	+
chr3	121363664	121363775	NM_005335.5.5	.	-
chr3	12538016	12545283	NM_025265.5.4	.	+
chr3	129599151	129599402	NM_001017395.1.1	.	-
chr3	12961929	12983365	NM_001134382.6.2	.	-
chr3	133901845	133914026	NM_001005861.10.7	.	-
chr3	135979320	135980907	NM_000532.5.4	.	+
chr3	136152397	136196254	NM_005862.16.10	.	-
chr3	136170874	136221621	NM_005862.14.8	.	-
chr3	136219064	136287703	NM_005862.9.5	.	-
chr3	136323150	136323315	NM_005862.4.4	.	-
chr3	138289159	138290198	NM_001288966.6.4	.	-
chr3	142738810	142752192	NM_001080415.18.7	.	+
chr3	149563797	149589941	NM_007282.5.3	.	+
chr3	149563797	149639014	NM_007282.9.3	.	+
chr3	149613259	149639014	NM_007282.9.6	.	+
chr3	150289744	150290316	NM_032025.10.10	.	+
chr3	15073885	15076316	NM_003298.12.11	.	+
chr3	152017193	152018156	NM_207297.1.1	.	+
chr3	15288238	15288964	NM_014296.19.18	.	+
chr3	155615715	155640091	NM_003875.11.3	.	+
chr3	155632207	155637127	NM_003875.10.8	.	+
chr3	15762421	15836813	NM_015199.8.2	.	-
chr3	157839891	157841780	NM_001271834.3.2	.	+
chr3	158363953	158371256	NM_024996.7.3	.	+
chr3	160018670	160037727	NM_001190241.13.10	.	-
chr3	160131260	160132305	NM_001288753.9.8	.	+
chr3	16399438	16411786	NM_015150.7.6	.	-
chr3	167217940	167254788	NM_178824.14.7	.	-
chr3	169694733	169706147	NM_003262.7.3	.	+
chr3	169703592	169706147	NM_003262.7.6	.	+
chr3	169831147	169840532	NM_024947.11.9	.	-
chr3	169831147	169867032	NM_024947.11.5	.	-
chr3	169854206	169867032	NM_024947.7.5	.	-
chr3	169863210	169867032	NM_024947.6.5	.	-
chr3	169889160	169896726	NM_024947.4.2	.	-
chr3	170077486	170109048	NM_001145098.7.2	.	+
chr3	17051165	17056403	NM_001144382.5.4	.	+
chr3	171965322	172003774	NM_001135095.7.5	.	+
chr3	172003715	172028671	NM_022763.11.7	.	+
chr3	179096128	179096602	NM_033540.14.13	.	+
chr3	179131199	179137293	NM_021629.8.4	.	-
chr3	179316462	179320585	NM_020409.4.2	.	-
chr3	180685838	180688146	NM_001013438.15.14	.	+
chr3	182665025	182683541	NM_020640.6.2	.	-
chr3	183361267	183369064	NM_017644.3.2	.	+
chr3	183361267	183390272	NM_017644.7.2	.	+
chr3	183368083	183369064	NM_017644.3.3	.	+
chr3	183515710	183519316	NM_018023.25.22	.	+
chr3	183580540	183585848	NM_018622.4.2	.	-
chr3	191074876	191087825	NM_174908.5.2	.	+
chr3	194169185	194175121	NM_024524.11.8	.	-
chr3	195101737	195112876	NM_012287.4.2	.	-
chr3	195605123	195615477	NM_001010938.9.2	.	-
chr3	196094898	196098913	NM_015562.8.6	.	-
chr3	196118683	196129890	NM_015562.5.3	.	-
chr3	196533449	196534785	NM_002577.7.6	.	+
chr3	196753530	196753630	NM_005929.3.3	.	-
chr3	196846280	196869639	NM_001204386.12.7	.	-
chr3	197249510	197273357	NM_004051.5.2	.	-
chr3	197544046	197556544	NM_032773.6.3	.	+
chr3	27490141	27493989	NM_001258379.3.2	.	-
chr3	31617887	31621588	NM_178862.3.2	.	+
chr3	31617887	31641951	NM_178862.5.2	.	+
chr3	3178943	3182332	NM_182916.4.3	.	+
chr3	3182193	3186394	NM_182916.5.4	.	+
chr3	32586367	32587457	NM_016141.4.3	.	-
chr3	33109721	33110462	NM_000404.4.3	.	-
chr3	33725850	33738425	NM_015097.6.2	.	-
chr3	35721278	35732497	NM_001267617.9.2	.	+
chr3	35748465	35750562	NM_016300.11.10	.	+
chr3	37136282	37138151	NM_001134369.6.5	.	-
chr3	39108038	39130809	NM_020839.16.4	.	+
chr3	39111133	39127101	NM_020839.14.7	.	+
chr3	43341245	43345284	NM_017719.3.2	.	+
chr3	44496612	44497188	NM_181489.3.3	.	-
chr3	44826336	44869792	NM_020242.24.6	.	+
chr3	44835708	44835918	NM_020242.8.8	.	+
chr3	44867530	44869792	NM_020242.24.21	.	+
chr3	44871462	44881948	NM_020242.28.25	.	+
chr3	4558159	4562778	NM_002222.4.3	.	+
chr3	47079155	47108608	NM_014159.18.13	.	-
chr3	47139444	47144913	NM_014159.9.7	.	-
chr3	47139444	47147610	NM_014159.9.6	.	-
chr3	47139444	47158244	NM_014159.9.4	.	-
chr3	47142947	47144913	NM_014159.8.7	.	-
chr3	47476497	47484581	NM_012235.3.2	.	-
chr3	47716964	47727660	NM_003074.18.14	.	-
chr3	47719687	47727660	NM_003074.16.14	.	-
chr3	47762155	47787483	NM_003074.7.3	.	-
chr3	47770514	47814426	NM_003074.6.2	.	-
chr3	47777523	47814426	NM_003074.5.2	.	-
chr3	47882366	47884745	NM_138615.9.7	.	+
chr3	48960180	48965246	NM_006321.3.2	.	+
chr3	50137414	50143142	NR_036627.9.5	.	+
chr3	50145502	50145737	NR_036627.13.12	.	+
chr3	5213834	5214425	NM_018184.4.3	.	+
chr3	5215701	5216099	NM_018184.6.5	.	+
chr3	52360155	52362030	NM_015512.6.4	.	+
chr3	52771601	52773650	NM_001193533.14.13	.	-
chr3	52771601	52775515	NM_001193533.14.12	.	-
chr3	52946553	52950230	NM_016329.16.14	.	-
chr3	56600621	56601081	NM_001141947.6.5	.	+
chr3	56626997	56628056	NM_001012506.10.8	.	+
chr3	56661064	56662642	NM_001112736.21.19	.	-
chr3	56694758	56707753	NM_001112736.11.2	.	-
chr3	56700287	56707753	NM_001112736.7.2	.	-
chr3	56703727	56707753	NM_001112736.5.2	.	-
chr3	57276883	57282379	NM_012096.10.7	.	+
chr3	66436404	66449465	NM_015541.13.10	.	-
chr3	66455621	66467690	NM_015541.9.4	.	-
chr3	66455621	66512933	NM_015541.9.2	.	-
chr3	67546221	67548719	NM_003848.9.8	.	-
chr3	69077050	69077446	NM_007114.13.12	.	-
chr3	72890195	72893574	NM_018130.4.2	.	-
chr3	8977554	8983488	NM_020165.7.5	.	-
chr3	9711115	9712854	NM_001077525.6.5	.	+
chr4	10099334	10105610	NM_017491.5.3	.	-
chr4	102750964	102839346	NM_001083907.7.2	.	+
chr4	103501691	103504114	NM_001165412.10.9	.	+
chr4	103571693	103611928	NM_005908.13.6	.	-
chr4	103610730	103647840	NM_005908.7.2	.	-
chr4	103635594	103647840	NM_005908.5.2	.	-
chr4	103644027	103647840	NM_005908.4.2	.	-
chr4	106345352	106377902	NM_176866.3.2	.	-
chr4	106613132	106614643	NM_001142471.5.4	.	-
chr4	110384056	110394342	NM_001042734.3.2	.	+
chr4	110412482	110416012	NM_001042734.5.4	.	+
chr4	120381337	120384134	NR_037630.5.2	.	+
chr4	1219147	1232125	NM_001328.4.2	.	-
chr4	1219147	1235307	NM_001012614.5.2	.	-
chr4	123270312	123274310	NM_015312.79.76	.	+
chr4	128930074	128932855	NM_001039717.7.5	.	+
chr4	129857809	129880932	NM_144643.18.12	.	-
chr4	129857809	129891623	NM_144643.18.10	.	-
chr4	129867161	129925031	NM_144643.16.6	.	-
chr4	129873923	129920949	NM_144643.14.7	.	-
chr4	129913321	129925031	NM_144643.9.6	.	-
chr4	129913321	129960251	NM_144643.9.5	.	-
chr4	139981477	139994721	NM_001276459.5.2	.	-
chr4	140444507	140450374	NM_030648.5.4	.	-
chr4	140810510	140812121	NM_018717.3.2	.	-
chr4	144464661	144465125	NM_003601.16.15	.	+
chr4	146744573	146770713	NM_178835.8.6	.	-
chr4	148860975	148876525	NM_024605.16.14	.	+
chr4	153562079	153574079	NM_152680.6.2	.	-
chr4	154524454	154533552	NM_001131007.26.24	.	+
chr4	15626874	15646280	NM_001193535.9.2	.	-
chr4	156617907	156643344	NM_001130683.9.3	.	+
chr4	15818133	15826639	NM_001775.3.2	.	+
chr4	170428187	170429482	NM_001199397.23.21	.	-
chr4	170458959	170511960	NM_001199399.17.6	.	-
chr4	174169130	174169591	NM_017423.2.2	.	+
chr4	17816475	17816981	NM_022346.5.4	.	+
chr4	178274461	178274882	NM_018248.8.8	.	+
chr4	178274461	178281831	NM_018248.9.8	.	+
chr4	184605457	184618988	NM_199053.25.14	.	+
chr4	186168447	186188309	NM_031953.5.2	.	+
chr4	186168447	186209236	NM_031953.6.2	.	+
chr4	186180001	186188309	NM_031953.5.3	.	+
chr4	1902352	1906105	NM_133331.4.3	.	+
chr4	1902352	1932497	NM_133331.7.3	.	+
chr4	1902352	1936989	NM_133335.7.2	.	+
chr4	1902352	1952930	NM_133330.12.4	.	+
chr4	25253942	25265471	NM_018323.7.2	.	+
chr4	25256686	25265471	NM_018323.7.3	.	+
chr4	25315667	25317022	NM_024936.3.2	.	+
chr4	25334804	25335610	NM_024936.5.4	.	+
chr4	25789845	25834732	NM_015187.13.5	.	-
chr4	26997000	27010624	NM_001169118.11.4	.	+
chr4	3088665	3109150	NM_002111.6.2	.	+
chr4	37633006	37640126	NM_001085399.6.4	.	-
chr4	38022211	38029500	NM_015173.7.5	.	+
chr4	38037208	38047524	NM_015173.10.8	.	+
chr4	38091552	38104778	NM_001253912.17.15	.	+
chr4	39322002	39325037	NM_002913.9.7	.	-
chr4	39328182	39329376	NM_002913.6.5	.	-
chr4	39839475	39843676	NM_001100399.32.31	.	-
chr4	39900008	39904080	NM_001100399.16.13	.	-
chr4	40113703	40119644	NM_018177.8.6	.	+
chr4	42024854	42025401	NM_006345.6.5	.	+
chr4	42505466	42546003	NM_001105529.23.19	.	-
chr4	42554521	42583749	NM_006095.17.10	.	-
chr4	42618049	42629126	NM_001105529.5.2	.	-
chr4	52729602	52758017	NM_001287757.8.3	.	+
chr4	54249939	54256040	NM_001134937.5.4	.	+
chr4	54265896	54310270	NM_001134938.12.8	.	+
chr4	54292038	54310270	NM_001134937.15.11	.	+
chr4	56277780	56284152	NM_018475.4.2	.	+
chr4	6825911	6843931	NM_014743.4.3	.	+
chr4	6925099	6925838	NM_001113361.2.2	.	+
chr4	724418	738476	NM_006315.8.2	.	+
chr4	737261	738476	NM_006315.8.7	.	+
chr4	73950965	73958017	NM_032217.30.29	.	-
chr4	73956383	73958017	NM_001286771.29.29	.	-
chr4	75040222	75091111	NM_001144978.6.2	.	+
chr4	78694234	78697546	NM_001286790.4.2	.	-
chr4	83276456	83279973	NM_031369.7.3	.	-
chr4	83276456	83280792	NM_002138.7.3	.	-
chr4	83799882	83803093	NM_001077207.4.2	.	-
chr4	84361015	84362556	NM_133636.8.7	.	-
chr4	85686962	85694082	NM_014991.32.30	.	-
chr4	85818063	85853516	NM_014991.3.2	.	-
chr4	88091230	88106951	NM_020803.8.3	.	-
chr4	88983057	88989213	NM_000297.13.10	.	+
chr4	89393559	89397181	NM_016323.12.11	.	+
chr4	89396991	89415482	NM_016323.18.12	.	+
chr4	95561426	95578698	NM_006457.11.9	.	+
chr5	10415599	10417516	NM_001270660.21.20	.	+
chr5	107356625	107684231	NM_001163315.7.4	.	-
chr5	107684099	107703654	NM_001163315.4.2	.	-
chr5	1085346	1087148	NM_006598.7.6	.	-
chr5	109049220	109065214	NM_002372.4.2	.	+
chr5	112321531	112337371	NM_152624.7.2	.	+
chr5	112321531	112339774	NM_152624.8.2	.	+
chr5	115202366	115238689	NM_001284.5.2	.	+
chr5	122137563	122144050	NM_003100.7.4	.	+
chr5	122881110	122893258	NM_001031812.4.2	.	+
chr5	124036706	124036962	NM_020747.2.2	.	-
chr5	125939261	125939875	NM_032177.2.2	.	+
chr5	130721235	130726801	NM_001038702.4.3	.	+
chr5	131013395	131044965	NM_133372.13.8	.	-
chr5	131940497	131945088	NM_005732.19.16	.	+
chr5	131951694	131953986	NM_005732.21.20	.	+
chr5	132227855	132228810	NM_014423.13.12	.	-
chr5	132426884	132428481	NM_002154.13.12	.	+
chr5	132428391	132437570	NM_002154.17.13	.	+
chr5	134705095	134705832	NM_138609.4.3	.	-
chr5	137278563	137278905	NM_001101801.20.19	.	-
chr5	137320945	137324004	NM_001101801.9.7	.	-
chr5	137726701	137735701	NM_016604.11.8	.	+
chr5	138699447	138700432	NM_016480.3.2	.	+
chr5	139889221	139889766	NM_017747.22.21	.	+
chr5	142416760	142437312	NM_015071.17.13	.	+
chr5	14601073	14602441	NM_019018.5.2	.	+
chr5	148889441	148892772	NM_001271741.7.5	.	-
chr5	150578557	150585036	NM_015621.4.2	.	-
chr5	151169883	151170623	NM_005754.4.3	.	+
chr5	153413350	153414527	NM_018691.4.2	.	-
chr5	167915606	167921655	NM_002887.5.2	.	+
chr5	167915606	167924353	NM_002887.7.2	.	+
chr5	167986036	167986162	NM_024594.6.6	.	-
chr5	169122806	169129431	NM_004946.14.10	.	+
chr5	169230061	169267856	NM_004946.27.26	.	+
chr5	170305100	170323119	NM_022897.5.2	.	+
chr5	171482591	171484477	NM_005990.16.15	.	-
chr5	176370335	176385155	NM_001199298.10.7	.	-
chr5	176468126	176477937	NM_012279.5.2	.	+
chr5	179044051	179044111	NM_005520.10.10	.	-
chr5	179132679	179137066	NM_001024649.7.2	.	+
chr5	179135239	179137066	NM_001746.7.5	.	+
chr5	179136873	179143295	NM_001024649.8.7	.	+
chr5	179688683	179707608	NM_001135044.5.2	.	-
chr5	179994087	179995003	NM_015455.9.8	.	+
chr5	180664608	180665239	NM_006098.7.6	.	-
chr5	36136410	36143508	NM_001007527.6.2	.	-
chr5	36953719	36976504	NM_015384.9.2	.	+
chr5	37026330	37027514	NM_015384.32.31	.	+
chr5	37238958	37243221	NM_023073.8.6	.	-
chr5	38991050	39003724	NM_001285440.7.4	.	-
chr5	39002636	39021238	NM_152756.5.3	.	-
chr5	40764615	40777688	NM_006251.8.2	.	-
chr5	40771820	40777688	NM_206907.5.2	.	-
chr5	43122140	43162033	NM_003432.6.2	.	+
chr5	43161350	43162033	NM_003432.6.5	.	+
chr5	43675612	43702838	NM_012343.21.18	.	+
chr5	49695692	49707217	NM_198449.8.3	.	-
chr5	49698119	49707217	NM_198449.7.3	.	-
chr5	50055476	50059076	NM_024615.7.4	.	+
chr5	54562965	54568003	NM_019030.23.18	.	-
chr5	56160560	56161804	NM_005921.6.4	.	+
chr5	56170858	56177099	NM_005921.13.10	.	+
chr5	56526672	56527148	NM_001127236.4.3	.	+
chr5	56542126	56545403	NM_022913.9.7	.	+
chr5	59938638	59943360	NM_001145208.6.3	.	-
chr5	59982788	59983054	NM_018369.2.2	.	-
chr5	61653517	61657356	NM_001243952.12.9	.	+
chr5	65284462	65310553	NM_001253697.7.2	.	+
chr5	65288537	65310553	NM_001253698.7.3	.	+
chr5	6604250	6605521	NR_037947.16.14	.	-
chr5	68470703	68471364	NM_031966.7.6	.	+
chr5	68522164	68524214	NM_033281.3.2	.	+
chr5	68553869	68558131	NM_001799.8.6	.	+
chr5	68881420	68882183	NM_001042490.15.14	.	+
chr5	70294550	70297970	NM_004536.9.7	.	-
chr5	70297524	70297970	NM_022892.6.5	.	-
chr5	70888752	70898460	NM_022132.5.2	.	+
chr5	74046403	74047318	NM_170681.7.6	.	-
chr5	76758919	76760634	NM_018268.4.3	.	-
chr5	77423853	77461496	NM_001271769.17.12	.	-
chr5	78915434	78919312	NM_001114393.5.3	.	+
chr5	80071512	80088663	NM_002439.19.16	.	+
chr5	89783816	89793523	NM_006467.5.3	.	+
chr5	93964515	93966448	NM_032290.4.2	.	+
chr5	93978977	93990457	NM_032290.9.5	.	+
chr5	94224583	94259726	NM_001002796.12.7	.	-
chr5	94244955	94259726	NM_001002796.10.7	.	-
chr5	96314841	96322374	NM_175920.4.2	.	+
chr5	98204198	98208259	NM_001270.30.26	.	-
chr5	98208120	98229310	NM_001270.26.13	.	-
chr6	108225832	108246136	NM_007214.11.3	.	-
chr6	108243000	108246136	NM_007214.4.3	.	-
chr6	108243000	108250718	NM_007214.4.2	.	-
chr6	109931567	109940439	NM_001145128.17.13	.	-
chr6	111208707	111211559	NM_001287215.4.2	.	+
chr6	111583459	111585149	NM_153369.3.2	.	+
chr6	117010482	117013555	NM_002269.4.2	.	+
chr6	117010482	117026323	NM_002269.7.2	.	+
chr6	117019866	117026323	NM_002269.7.5	.	+
chr6	131276244	131277639	NM_001135554.3.2	.	-
chr6	135360710	135363264	NM_006620.4.3	.	-
chr6	13632601	13644961	NM_005493.12.6	.	-
chr6	13639794	13644961	NM_005493.9.6	.	-
chr6	139264649	139265759	NM_001286611.7.5	.	-
chr6	139487420	139488461	NM_016217.2.2	.	+
chr6	144724258	144898424	NM_007124.50.2	.	+
chr6	144808683	144814592	NM_007124.32.28	.	+
chr6	144843115	144844324	NM_007124.40.39	.	+
chr6	144843115	144854396	NM_007124.42.39	.	+
chr6	144858717	144860579	NM_007124.44.43	.	+
chr6	145103057	145124283	NM_007124.64.60	.	+
chr6	146125507	146127557	NM_032145.2.2	.	-
chr6	146209155	146216113	NM_173082.29.26	.	-
chr6	147581750	147599340	NM_001127715.8.5	.	+
chr6	149663820	149691235	NM_015093.4.3	.	+
chr6	149699153	149700654	NM_015093.5.5	.	+
chr6	149854593	149856874	NM_139126.7.5	.	-
chr6	149899957	149903739	NM_138785.7.4	.	+
chr6	149918198	149919486	NM_007044.10.8	.	-
chr6	149924403	149925918	NM_007044.6.5	.	-
chr6	150063525	150064851	NR_104456.4.3	.	-
chr6	151669845	151674887	NM_144497.2.2	.	+
chr6	155095122	155116273	NM_001286199.7.3	.	+
chr6	15615497	15638035	NM_001271668.5.3	.	-
chr6	159001971	159010814	NM_020823.6.3	.	+
chr6	159001971	159029782	NM_020823.10.3	.	+
chr6	159004985	159010814	NM_020823.6.4	.	+
chr6	160467529	160469575	NM_000876.18.15	.	+
chr6	170852688	170858201	NM_002793.4.2	.	-
chr6	17665469	17676001	NM_005124.9.3	.	-
chr6	18160113	18166609	NM_153042.6.3	.	+
chr6	18160113	18171710	NM_153042.7.3	.	+
chr6	18215237	18218116	NM_153042.17.16	.	+
chr6	20546576	20548936	NM_017774.4.3	.	+
chr6	22020567	22020771	NR_015410.7.7	.	+
chr6	37611584	37612425	NM_153487.14.13	.	-
chr6	393097	393368	NM_001195286.2.2	.	+
chr6	42559888	42562042	NM_015255.4.3	.	+
chr6	42630995	42633983	NM_015255.34.32	.	+
chr6	42641528	42652609	NM_015255.44.37	.	+
chr6	43023282	43024183	NM_015950.6.3	.	-
chr6	43523572	43526328	NM_020750.13.12	.	-
chr6	47220991	47254331	NM_014452.4.2	.	-
chr6	47251673	47254331	NM_014452.3.2	.	-
chr6	4891946	4892613	NR_026590.4.4	.	+
chr6	64286340	64289236	NM_003463.5.2	.	+
chr6	74149931	74150168	NM_138441.3.3	.	-
chr6	7602855	7606428	NM_152551.8.6	.	+
chr6	76331247	76357517	NM_001100409.6.2	.	+
chr6	76344422	76388643	NM_001100409.15.5	.	+
chr6	76412360	76412788	NM_001100409.18.18	.	+
chr6	79752559	79770535	NM_017934.7.5	.	-
chr6	82900789	82914675	NM_015525.25.17	.	-
chr6	84862263	84865229	NM_014895.23.22	.	-
chr6	84894904	84913814	NM_014895.13.7	.	-
chr6	86235843	86251761	NM_020468.18.13	.	-
chr6	86267693	86284096	NM_020468.5.2	.	-
chr6	88265125	88279308	NM_020320.5.2	.	-
chr6	89554075	89614674	NM_001286428.10.5	.	-
chr6	90461149	90463341	NM_014611.23.22	.	-
chr6	90513046	90513273	NM_014611.2.2	.	-
chr6	90556280	90566918	NM_001137667.6.2	.	+
chr6	90562884	90566918	NM_012115.6.3	.	+
chr6	90718320	90798828	NM_001170794.4.3	.	-
chr6	90798679	90981660	NM_021813.5.2	.	-
chr6	90916287	90981660	NM_021813.4.2	.	-
chr6	96990769	96999389	NM_015323.16.12	.	+
chr6	99860426	99864304	NM_032870.4.2	.	-
chr6_mann_hap4	2472881	2473095	NM_001105564.3.3	.	-
chr6_mcf_hap5	3466379	3467562	NM_004381.11.9	.	-
chr7	100281172	100281541	NM_022574.17.16	.	-
chr7	100410368	100410830	NM_004444.12.11	.	-
chr7	101813725	101838883	NM_001202546.13.9	.	+
chr7	102038066	102045130	NM_024653.4.2	.	+
chr7	102039994	102047945	NR_038967.8.6	.	+
chr7	102181539	102182109	NM_001097615.6.5	.	-
chr7	102280650	102281220	NM_032959.6.5	.	-
chr7	102398300	102401858	NM_001145268.4.3	.	+
chr7	102962378	102963241	NM_001129887.10.8	.	-
chr7	104714065	104717880	NM_182931.11.7	.	+
chr7	104714065	104722244	NM_182931.13.7	.	+
chr7	104719292	104731761	NM_182931.15.12	.	+
chr7	107002477	107053077	NM_006348.10.7	.	-
chr7	111127293	111161505	NM_001244606.4.3	.	-
chr7	111926927	111927129	NM_021994.2.2	.	+
chr7	121000096	121023064	NM_001040020.8.2	.	-
chr7	128655032	128658211	NM_012470.4.2	.	-
chr7	129350213	129350411	NM_001040110.7.7	.	+
chr7	129760588	129762042	NM_014997.5.4	.	+
chr7	131060182	131084192	NM_013255.6.2	.	+
chr7	131071878	131084192	NM_013255.6.3	.	+
chr7	133002037	133041327	NM_001037126.6.5	.	+
chr7	137330217	137363398	NM_004717.6.3	.	-
chr7	137597736	137600758	NM_194071.4.3	.	-
chr7	138951078	138957186	NM_173569.9.7	.	+
chr7	139086882	139090533	NM_001270643.6.5	.	+
chr7	139415730	139416814	NM_001113239.2.2	.	-
chr7	139818912	139820329	NM_030647.9.8	.	-
chr7	139827241	139833456	NM_030647.5.3	.	-
chr7	140055467	140055564	NM_001287498.7.7	.	-
chr7	140453074	140507862	NM_004333.15.5	.	-
chr7	141747584	141799537	NM_004668.44.22	.	+
chr7	148716083	148718239	NM_004911.3.2	.	-
chr7	151188028	151188100	NM_005614.2.2	.	-
chr7	151882642	151884932	NM_170606.34.32	.	-
chr7	151960100	152012423	NM_170606.9.4	.	-
chr7	152007050	152012423	NM_170606.6.4	.	-
chr7	152027685	152055760	NM_170606.3.2	.	-
chr7	152480271	152522207	NM_020445.9.2	.	+
chr7	155457868	155473602	NM_053043.5.2	.	+
chr7	155465560	155473602	NM_053043.5.3	.	+
chr7	156549086	156629579	NM_022458.9.2	.	-
chr7	156994414	157024021	NM_014671.18.11	.	+
chr7	157009560	157018233	NM_014671.17.14	.	+
chr7	157155854	157160177	NM_005494.5.3	.	+
chr7	157174939	157178305	NM_058246.8.6	.	+
chr7	158531713	158540971	NM_020728.18.15	.	-
chr7	158552176	158557544	NM_020728.13.9	.	-
chr7	158552176	158591763	NM_020728.13.2	.	-
chr7	158566031	158591763	NM_020728.7.2	.	-
chr7	158580694	158591763	NM_020728.6.2	.	-
chr7	17885217	17890587	NM_015132.12.10	.	-
chr7	17908029	17915413	NM_015132.9.6	.	-
chr7	1997263	2054277	NM_001013836.16.13	.	-
chr7	22330793	22357656	NM_012294.6.2	.	-
chr7	2269618	2270362	NM_001013836.3.2	.	-
chr7	23015828	23023664	NM_032581.7.3	.	-
chr7	23023562	23030758	NM_032581.3.2	.	-
chr7	23224688	23226765	NM_007342.3.2	.	+
chr7	23555981	23562051	NM_001282757.4.2	.	-
chr7	23650789	23651172	NM_138771.3.3	.	+
chr7	2404006	2406083	NM_001037283.7.6	.	+
chr7	24663284	24690331	NM_016447.6.3	.	+
chr7	24663284	24708279	NM_016447.10.3	.	+
chr7	24663284	24720139	NM_016447.12.3	.	+
chr7	24703208	24705708	NM_016447.9.7	.	+
chr7	24718749	24720139	NM_016447.12.11	.	+
chr7	26233194	26236101	NM_031243.9.7	.	-
chr7	2985452	2987421	NM_032415.4.3	.	-
chr7	32584305	32594208	NM_015060.8.3	.	+
chr7	32672154	32678977	NR_036680.9.7	.	-
chr7	35677959	35709938	NM_022373.6.4	.	-
chr7	35707043	35712888	NM_022373.5.3	.	-
chr7	3658711	3681737	NM_152744.4.2	.	+
chr7	37262219	37382367	NM_014800.10.2	.	-
chr7	38829400	38869928	NM_014396.10.5	.	-
chr7	40027197	40041630	NM_031267.5.2	.	+
chr7	40037092	40041630	NM_003718.5.3	.	+
chr7	43635499	43635712	NM_004760.2.2	.	+
chr7	44054204	44056122	NR_003655.3.2	.	-
chr7	44880497	44882953	NM_012412.3.2	.	-
chr7	47331552	47344601	NM_022748.27.21	.	-
chr7	48450116	48452180	NM_152701.41.40	.	+
chr7	48550679	48567941	NM_152701.55.51	.	+
chr7	56049902	56051561	NM_001483.6.5	.	+
chr7	56125685	56126395	NM_001762.8.6	.	+
chr7	5941287	5944900	NM_015622.7.5	.	+
chr7	5941287	5949747	NM_015622.8.5	.	+
chr7	5942291	5949747	NM_015622.8.6	.	+
chr7	5963017	5963593	NM_015622.14.13	.	+
chr7	6026389	6027251	NM_000535.11.11	.	-
chr7	6085701	6089676	NM_001134335.6.3	.	-
chr7	65429309	65432894	NM_000181.11.10	.	-
chr7	6840578	6841154	NM_198097.14.13	.	-
chr7	6854394	6861995	NM_198097.8.6	.	-
chr7	72643600	72644294	NR_003186.4.4	.	+
chr7	7273933	7278553	NM_020156.3.2	.	+
chr7	72861593	72884813	NM_032408.16.8	.	-
chr7	73521339	73523366	NM_001204426.9.7	.	+
chr7	73654267	73661093	NM_001278791.7.5	.	-
chr7	73752777	73753334	NM_032421.3.3	.	+
chr7	74197281	74197975	NM_000265.7.6	.	+
chr7	74524751	74528329	NM_001003795.3.2	.	+
chr7	74528190	74536811	NM_173537.4.3	.	+
chr7	74536691	74549020	NM_001003795.9.4	.	+
chr7	74576463	74582682	NR_003187.8.3	.	-
chr7	74578130	74578824	NR_003187.7.6	.	-
chr7	8043537	8099878	NM_138426.5.2	.	+
chr7	87068982	87069718	NM_018849.14.13	.	-
chr7	89982129	89984544	NM_033107.4.2	.	+
chr7	90355880	90356126	NM_001287136.2.2	.	+
chr7	90376995	90419967	NM_001287136.4.3	.	+
chr7	90376995	90492584	NM_001287135.6.4	.	+
chr7	94173722	94181739	NM_022900.16.11	.	+
chr7	97820039	97823884	NM_014916.11.10	.	+
chr7	99001020	99002576	NM_014891.3.2	.	-
chr7	99621041	99621930	NM_003439.3.2	.	+
chr7	99935801	99936512	NR_103720.3.2	.	+
chr8	100396435	100568881	NM_017890.31.20	.	+
chr8	100533126	100568881	NM_017890.31.30	.	+
chr8	101727689	101730508	NM_002568.4.2	.	-
chr8	103299660	103300494	NM_015902.37.36	.	-
chr8	103372298	103373854	NM_015902.5.2	.	-
chr8	104417003	104420012	NM_030780.3.2	.	-
chr8	107715133	107719373	NM_001198533.9.8	.	+
chr8	109462051	109462721	NM_014673.3.2	.	+
chr8	109462051	109468159	NM_014673.5.2	.	+
chr8	124121556	124132428	NM_001145088.11.9	.	+
chr8	124265561	124268411	NM_001017926.3.3	.	-
chr8	131164981	131181313	NM_001247996.14.11	.	-
chr8	131172109	131193126	NM_001247996.13.9	.	-
chr8	132952745	132958880	NM_015137.4.2	.	+
chr8	141828375	141900868	NM_153831.10.3	.	-
chr8	141856358	141900868	NM_005607.7.3	.	-
chr8	142264087	142264728	NM_001286646.1.1	.	-
chr8	145223197	145255444	NM_032450.12.4	.	+
chr8	145245686	145255444	NM_032450.12.8	.	+
chr8	17067440	17067989	NM_016353.10.9	.	+
chr8	17817522	17819683	NM_006197.16.14	.	+
chr8	28013458	28019595	NM_001284222.14.11	.	+
chr8	30034641	30038146	NM_006571.6.4	.	+
chr8	30546677	30557652	NM_001195102.8.6	.	-
chr8	37734626	37735069	NM_001002814.2.2	.	-
chr8	37971709	37976881	NM_001105214.9.6	.	+
chr8	37971709	37978667	NM_001282272.9.5	.	+
chr8	37978449	37991064	NM_004674.13.10	.	+
chr8	381340	385707	NM_183421.5.3	.	+
chr8	38793511	38801355	NM_021623.4.3	.	+
chr8	38879161	38880844	NR_027638.9.8	.	+
chr8	38994175	39027516	NM_145004.10.3	.	+
chr8	41518947	41519459	NM_020478.4.3	.	-
chr8	42183487	42186732	NM_001190720.20.19	.	+
chr8	42202470	42206608	NM_002690.4.3	.	+
chr8	42259305	42260979	NM_001135694.8.7	.	+
chr8	42294506	42323435	NM_001257180.8.3	.	-
chr8	42914234	42919358	NM_002027.3.2	.	+
chr8	48196616	48206619	NM_001282919.5.3	.	+
chr8	48308935	48320523	NM_001282916.6.5	.	+
chr8	48612964	48614577	NM_001080394.14.12	.	+
chr8	52773404	52773806	NM_052937.2.2	.	-
chr8	56854413	56866543	NM_001111097.8.2	.	+
chr8	56863017	56882352	NM_001111097.10.5	.	+
chr8	59851860	59872567	NM_014729.3.2	.	-
chr8	61484604	61504528	NM_002865.6.3	.	+
chr8	61496766	61504528	NM_002865.6.4	.	+
chr8	64098705	64100303	NM_001277816.3.3	.	+
chr8	68007527	68018210	NM_024790.8.6	.	+
chr8	68015271	68044315	NM_024790.14.7	.	+
chr8	68018139	68028357	NM_024790.11.8	.	+
chr8	68030482	68049838	NM_024790.15.12	.	+
chr8	68044185	68049838	NM_024790.15.14	.	+
chr8	68163533	68172161	NM_006421.19.15	.	-
chr8	68200189	68214701	NM_006421.7.2	.	-
chr8	68211443	68214701	NM_006421.4.2	.	-
chr8	70667658	70674110	NM_030958.4.3	.	-
chr8	71071739	71075089	NM_006540.10.9	.	-
chr8	71126137	71128999	NM_006540.4.3	.	-
chr8	74585341	74601048	NM_001164385.3.2	.	-
chr8	74585341	74621397	NM_001164380.6.4	.	-
chr8	91054955	91057223	NM_001359.8.7	.	+
chr8	95839490	95840021	NM_017864.4.3	.	+
chr8	95839490	95854716	NR_073445.10.3	.	+
chr8	95848751	95853819	NM_017864.9.7	.	+
chr8	95879367	95879565	NR_073445.20.19	.	+
chr8	98725889	98735263	NM_178812.11.9	.	+
chr8	99538969	99608397	NM_001256313.8.5	.	-
chr9	100447204	100456041	NM_000380.5.2	.	-
chr9	102722198	102722437	NM_017919.6.5	.	+
chr9	110068659	110074018	NM_001244724.5.4	.	+
chr9	110084263	110087285	NM_001244713.9.7	.	+
chr9	114148656	114154104	NM_001080398.33.30	.	-
chr9	114905750	114905903	NM_001282640.4.4	.	-
chr9	117396047	117401006	NM_153045.8.6	.	+
chr9	123914762	123914971	NM_007018.24.24	.	+
chr9	123914762	123922580	NM_007018.30.24	.	+
chr9	123924133	123924549	NM_007018.32.31	.	+
chr9	125895123	125910149	NM_018387.17.12	.	-
chr9	125895123	125923347	NM_001171137.17.7	.	-
chr9	125932180	125946577	NM_001171137.6.2	.	-
chr9	125941285	125946577	NM_001171137.4.2	.	-
chr9	126414291	126641300	NM_024820.9.2	.	-
chr9	126519981	126641300	NM_024820.5.2	.	-
chr9	127651421	127652757	NM_002077.18.16	.	-
chr9	127969842	127975801	NM_001174152.5.4	.	+
chr9	128419929	128434922	NM_001006619.4.2	.	-
chr9	129102786	129184227	NM_033446.7.2	.	+
chr9	131114916	131115820	NM_005094.9.7	.	+
chr9	132740743	132757237	NM_015033.4.2	.	-
chr9	132861735	132869818	NM_001136557.14.10	.	+
chr9	134305476	134308181	NM_013318.2.1	.	+
chr9	134381500	134381840	NM_001077365.4.3	.	+
chr9	135171258	135176190	NM_015046.15.12	.	-
chr9	135172273	135176190	NM_015046.14.12	.	-
chr9	135172273	135187243	NM_015046.14.11	.	-
chr9	138754312	138774924	NM_015447.5.2	.	-
chr9	138773478	138774924	NM_015447.3.2	.	-
chr9	138905044	138908275	NM_144653.5.3	.	-
chr9	139228903	139235450	NM_001145638.9.2	.	+
chr9	140685299	140695436	NM_024757.18.16	.	+
chr9	140705912	140712590	NM_024757.25.19	.	+
chr9	14639893	14680160	NM_178566.8.3	.	-
chr9	15433549	15447242	NM_001039697.5.3	.	+
chr9	17366614	17416187	NM_017738.18.13	.	+
chr9	19078173	19089557	NM_017645.10.5	.	-
chr9	19086731	19089557	NM_001270890.7.5	.	-
chr9	22046315	22066352	NR_047539.12.4	.	+
chr9	325670	340321	NM_001193536.13.7	.	+
chr9	33271149	33278223	NM_016410.7.5	.	+
chr9	33351557	33354890	NM_147133.19.16	.	+
chr9	33943417	33956144	NM_018449.15.11	.	-
chr9	33944362	33956144	NM_018449.14.11	.	-
chr9	33948371	33956144	NM_018449.13.11	.	-
chr9	33953282	33963789	NM_001282529.8.6	.	-
chr9	33953282	33973235	NM_018449.12.7	.	-
chr9	33956076	33973235	NM_018449.11.7	.	-
chr9	33960823	33963789	NM_001282529.7.6	.	-
chr9	33960823	33973235	NM_018449.10.7	.	-
chr9	33971648	33973235	NM_018449.8.7	.	-
chr9	33986757	33998862	NM_001282529.5.2	.	-
chr9	35657747	35658015	NR_003051.1.1	.	-
chr9	36375930	36376124	NM_022781.3.3	.	-
chr9	36375930	36390613	NM_022781.3.2	.	-
chr9	37126308	37126939	NM_001289119.2.2	.	+
chr9	37424841	37426651	NM_012203.4.2	.	+
chr9	6420911	6434173	NM_152896.3.2	.	+
chr9	72920162	72939059	NM_015110.17.11	.	+
chr9	74484998	74489999	NM_001025780.3.2	.	-
chr9	79890413	79898566	NM_001018037.30.25	.	+
chr9	85905517	85926890	NM_001244960.13.8	.	-
chr9	86293355	86297981	NM_013438.5.3	.	-
chr9	86293355	86301070	NM_053067.5.2	.	-
chr9	86294689	86301070	NM_013438.4.2	.	-
chr9	86383732	86403593	NM_025211.8.5	.	-
chr9	86414099	86421475	NM_001135953.4.3	.	-
chr9	88284399	88327481	NM_015239.8.2	.	-
chr9	88589881	88611492	NM_024635.12.7	.	+
chr9	88920106	88924932	NM_001185074.16.12	.	-
chr9	91077410	91083520	NM_006717.5.4	.	+
chr9	96233422	96261168	NM_001286724.5.2	.	+
chr9	96392251	96398807	NM_005392.3.2	.	+
chr9	99271954	99327765	NM_033331.13.2	.	-
#chromosome	start	stop	structure	.	strand
chrX	10031484	10047844	NM_015691.5.2	.	+
chrX	10031484	10066619	NM_015691.8.2	.	+
chrX	106769811	106776780	NM_032428.5.3	.	+
chrX	117530932	117538407	NM_001184965.9.7	.	+
chrX	117676687	117695480	NM_144658.7.2	.	+
chrX	117718697	117724265	NM_144658.19.15	.	+
chrX	117718697	117733191	NM_144658.23.15	.	+
chrX	118971719	118972490	NM_080632.10.9	.	-
chrX	129370187	129394439	NM_017666.8.2	.	-
chrX	130883333	130928494	NR_026975.10.5	.	-
chrX	134679347	134683730	NM_182540.7.3	.	+
chrX	134703261	134709151	NM_182540.13.10	.	+
chrX	13762533	13767652	NM_003611.9.6	.	+
chrX	147743428	147744289	NM_001169124.3.3	.	+
chrX	149761066	149787612	NM_000252.6.2	.	+
chrX	153578016	153578235	NM_001456.45.45	.	-
chrX	154018228	154020560	NM_002436.5.2	.	-
chrX	16753349	16754355	NM_032796.3.2	.	+
chrX	17047648	17121902	NM_004726.14.5	.	+
chrX	18525054	18528974	NM_003159.3.2	.	+
chrX	19701940	19713859	NM_001024666.5.4	.	-
chrX	19713729	19725102	NM_031892.5.4	.	-
chrX	19968870	19973684	NM_198279.7.4	.	-
chrX	23739997	23751334	NM_001033583.7.3	.	-
chrX	3746546	3747433	NR_034031.2.2	.	-
chrX	40988252	40990789	NM_001039591.4.3	.	+
chrX	41519691	41530783	NM_003688.8.6	.	-
chrX	53430497	53430825	NM_001281463.16.15	.	-
chrX	53432176	53432323	NM_001281463.13.13	.	-
chrX	53672262	53681075	NM_031407.7.4	.	-
chrX	54013510	54014377	NM_001184896.16.15	.	-
chrX	62875373	62898452	NM_015185.8.5	.	-
chrX	74332720	74334666	NM_001271697.3.2	.	-
chrX	76854879	76856033	NM_000489.25.23	.	-
chrX	76907603	76912143	NM_138270.14.12	.	-
chrX	77227117	77258733	NM_000052.6.2	.	+
chrX	77270158	77275895	NM_001282224.12.10	.	+
chrX	79962925	79975155	NM_153252.22.18	.	-
chrX	84322132	84329397	NM_198450.8.6	.	+
chrX	96136577	96396793	NM_006729.22.5	.	+
chrY	14821320	14837158	NM_004654.6.3	.	+
chrY	1662336	1664425	NR_027383.3.2	.	+
chrY	2821949	2829687	NM_003411.3.2	.	+

## Sheet: Leukocytes+HEK293
DISTINCT PTES STRUCTURES IDENTIFIED FROM DATASET MINED IN Memczak et al., 2013
#structure - composite of id, donor exon order and acceptor exon order
chromosome	start	stop	structure	raw_count (omitted)	strand
chr10	101648581	101656154	NM_015221.12.10	.	-
chr10	103427642	103436193	NM_022039.5.2	.	-
chr10	103432671	103436193	NM_022039.4.2	.	-
chr10	103558598	103573363	NM_012215.9.2	.	-
chr10	104414409	104416142	NM_030912.5.2	.	+
chr10	105197771	105198565	NM_014976.27.26	.	+
chr10	105767934	105778666	NM_014720.15.12	.	+
chr10	1118055	1132297	NM_014023.7.2	.	+
chr10	1118055	1142186	NM_014023.9.2	.	+
chr10	112356155	112358048	NM_005445.20.19	.	+
chr10	112640990	112650428	NM_145341.9.4	.	+
chr10	112645010	112650428	NM_014456.8.5	.	+
chr10	112723882	112724819	NM_001269039.1.1	.	+
chr10	1130342	1142186	NM_014023.9.6	.	+
chr10	114427976	114428757	NM_145206.7.6	.	+
chr10	119049696	119100613	NM_173791.4.2	.	-
chr10	12039670	12056183	NM_015542.8.4	.	-
chr10	12123470	12133683	NM_018706.6.2	.	+
chr10	12123470	12155063	NM_018706.13.2	.	+
chr10	121338237	121347760	NM_003252.7.2	.	-
chr10	12160747	12162266	NM_018706.16.15	.	+
chr10	123661905	123683844	NM_001001976.6.2	.	-
chr10	125798030	125806240	NM_015892.5.2	.	-
chr10	126370175	126370948	NM_014661.4.4	.	-
chr10	126395204	126395456	NM_014661.2.2	.	-
chr10	128768965	128798571	NM_001380.10.2	.	+
chr10	131969847	131977684	NM_001199868.11.8	.	+
chr10	13214375	13217681	NM_182751.6.4	.	+
chr10	134218129	134219793	NM_138499.2.2	.	+
chr10	135209216	135216277	NM_138384.9.2	.	+
chr10	15858833	15889942	NM_024948.10.2	.	-
chr10	15863654	15889942	NM_024948.9.2	.	-
chr10	15875628	15889942	NM_024948.8.2	.	-
chr10	17199439	17210916	NM_004412.8.3	.	-
chr10	22171210	22209892	NM_022365.8.4	.	-
chr10	26305748	26463486	NM_017433.30.7	.	+
chr10	26785232	26790040	NM_019043.5.4	.	+
chr10	26789747	26792203	NM_019043.6.5	.	+
chr10	26789747	26802589	NM_019043.8.5	.	+
chr10	26822367	26830621	NM_019043.11.9	.	+
chr10	27406504	27410377	NM_139312.16.13	.	-
chr10	27453992	27454468	NM_032844.6.5	.	+
chr10	28409522	28438988	NM_173496.11.6	.	-
chr10	28872327	28879761	NM_100486.6.4	.	+
chr10	32308785	32310215	NM_004521.20.18	.	-
chr10	35805450	35819171	NM_145012.7.4	.	+
chr10	43650344	43654379	NM_018590.3.2	.	+
chr10	46224309	46235694	NM_015262.5.3	.	+
chr10	46248035	46248685	NM_001169106.13.12	.	+
chr10	50701162	50714058	NM_000124.8.6	.	-
chr10	5815804	5828013	NM_001115156.6.4	.	-
chr10	5827104	5836982	NM_001494.6.4	.	-
chr10	5827104	5842668	NM_001115156.5.2	.	-
chr10	5836847	5842668	NM_001494.4.2	.	-
chr10	5838725	5842668	NM_001115156.3.2	.	-
chr10	70152894	70154208	NR_103476.7.5	.	-
chr10	70196767	70229920	NR_102264.11.3	.	-
chr10	70218860	70225569	NM_001080449.5.4	.	-
chr10	70411602	70412351	NM_030625.6.5	.	+
chr10	70513608	70532856	NM_001282960.18.10	.	+
chr10	71968960	71974342	NM_021129.8.5	.	-
chr10	7285519	7327916	NM_001018039.9.5	.	-
chr10	7290509	7327916	NM_001018039.8.5	.	-
chr10	7325865	7327916	NM_001018039.6.5	.	-
chr10	74100546	74100928	NM_017626.5.4	.	-
chr10	74474868	74475660	NR_073062.3.2	.	+
chr10	76910271	76928416	NM_001174156.4.2	.	+
chr10	7801852	7808066	NR_045609.12.9	.	-
chr10	7839009	7844817	NM_005174.8.3	.	+
chr10	86198267	86237420	NM_018999.9.6	.	+
chr10	88212976	88220253	NM_015045.14.11	.	-
chr10	882342	890995	NM_015155.8.6	.	-
chr10	88598621	88635842	NM_004329.3.2	.	+
chr10	888871	931700	NM_015155.7.2	.	-
chr10	91511102	91522592	NM_001284259.29.24	.	+
chr10	93754291	93757508	NM_003972.25.23	.	+
chr10	93902785	93940776	NM_001178137.6.4	.	-
chr10	94291504	94297307	NM_004969.4.2	.	-
chr10	94396940	94405399	NM_004523.18.15	.	+
chr10	94653105	94659401	NM_019053.5.2	.	+
chr1	100843101	100856380	NM_003672.4.3	.	+
chr1	10463127	10464336	NM_002631.5.4	.	+
chr1	10471474	10473308	NM_002631.8.7	.	+
chr1	10493898	10502498	NM_001270517.5.2	.	+
chr1	108226109	108247683	NM_006113.19.16	.	-
chr1	108291589	108293824	NM_006113.15.13	.	-
chr1	109336203	109339348	NM_007269.15.12	.	+
chr1	109336203	109342927	NM_007269.17.12	.	+
chr1	11073772	11078930	NM_007375.4.2	.	+
chr11	107940822	107948967	NM_003478.11.8	.	+
chr11	108098321	108138069	NM_000051.17.2	.	+
chr11	108106396	108115753	NM_000051.7.5	.	+
chr11	108106396	108119829	NM_000051.9.5	.	+
chr11	108186549	108188248	NM_000051.43.41	.	+
chr11	108190680	108196952	NM_000051.47.44	.	+
chr11	108586605	108722936	NM_004398.16.11	.	+
chr1	111434013	111435155	NM_001040033.4.3	.	+
chr1	11150610	11151654	NM_001001998.6.4	.	-
chr11	116629789	116636162	NM_032725.6.3	.	-
chr11	116734383	116744352	NM_001281748.16.14	.	-
chr11	116766968	116798096	NM_001281748.7.5	.	-
chr1	111690263	111703918	NM_001007794.4.2	.	+
chr11	118422500	118423050	NM_001168618.9.8	.	-
chr11	118629482	118634015	NM_004397.9.7	.	-
chr11	118650340	118651893	NM_004397.4.3	.	-
chr11	119144577	119145663	NM_005188.5.4	.	+
chr11	119144577	119156276	NM_005188.11.4	.	+
chr11	120916382	120924441	NM_152715.4.2	.	+
chr1	112170091	112240119	NM_001010935.5.2	.	+
chr11	124517260	124518071	NM_001199922.9.8	.	-
chr11	128354717	128360471	NM_005238.5.2	.	-
chr11	128628009	128638167	NM_001271010.4.2	.	+
chr11	128628009	128642880	NM_002017.4.2	.	+
chr11	128993340	128994789	NM_001142685.4.3	.	-
chr11	128993340	129034322	NM_001142685.4.2	.	-
chr11	129979323	129980556	NM_001642.3.2	.	+
chr1	113098489	113159517	NM_138728.12.2	.	-
chr1	113143415	113153625	NM_138727.4.3	.	-
chr1	113196219	113202401	NM_006135.7.4	.	+
chr1	113196219	113209767	NM_006135.8.4	.	+
chr11	134226194	134234292	NM_138342.8.6	.	+
chr11	13435076	13443385	NM_032320.6.3	.	-
chr1	114372213	114377061	NM_001193431.18.15	.	-
chr1	114391161	114397671	NM_001193431.11.8	.	-
chr1	114440461	114444507	NM_001253853.8.4	.	-
chr11	14793482	14810788	NM_000922.4.2	.	+
chr11	14880588	14882912	NM_000922.14.13	.	+
chr1	115276352	115280693	NM_001130523.9.5	.	-
chr1	1158623	1159348	NM_016176.4.3	.	-
chr11	17112880	17113823	NM_002645.31.28	.	-
chr1	117944807	117948267	NM_006699.3.2	.	+
chr1	117944807	117957453	NM_006699.4.2	.	+
chr1	117944807	117963271	NM_006699.5.2	.	+
chr1	117944807	117984947	NM_006699.6.2	.	+
chr1	117944807	118009049	NM_006699.8.2	.	+
chr11	18312988	18313566	NM_181507.16.16	.	-
chr11	18312988	18314523	NM_007216.15.14	.	-
chr1	12061457	12062160	NM_001127660.10.8	.	+
chr11	28232608	28318478	NM_152636.6.4	.	+
chr11	2972488	3000467	NM_005969.14.2	.	-
chr11	32948702	32956981	NM_001076786.4.2	.	+
chr11	33127112	33127610	NM_001326.8.6	.	-
chr11	33307958	33309057	NM_001048200.2.2	.	+
chr11	33362513	33363232	NM_001278162.8.7	.	+
chr11	34101174	34111003	NM_203364.12.7	.	+
chr11	34111725	34112225	NM_005898.14.13	.	+
chr11	34144005	34145402	NM_001144030.8.7	.	+
chr11	34978930	34999729	NM_003477.8.4	.	+
chr1	14057494	14075982	NM_012231.6.3	.	+
chr1	145646114	145687091	NM_014455.8.2	.	+
chr11	45883610	45893784	NM_001127457.11.5	.	+
chr11	46098304	46113774	NM_001101802.5.2	.	-
chr1	146724277	146739177	NM_004284.9.2	.	+
chr11	47187818	47189802	NM_001242832.14.10	.	-
chr11	47237886	47238600	NM_000107.3.2	.	+
chr11	47380394	47381591	NM_001080547.4.3	.	-
chr11	47380394	47397280	NM_003120.4.2	.	-
chr11	47765504	47772842	NM_015308.8.5	.	-
chr1	150418701	150430046	NM_015203.8.7	.	+
chr1	150997086	150999803	NM_021222.6.4	.	+
chr1	151060665	151070478	NM_144618.5.2	.	+
chr1	151139409	151139890	NM_001204856.5.3	.	+
chr1	151209033	151209239	NM_001135637.8.8	.	+
chr1	151611363	151611595	NM_030918.2.2	.	+
chr1	151611363	151641111	NM_030918.7.2	.	+
chr1	151630710	151634746	NM_030918.5.3	.	+
chr1	153637695	153641033	NM_004515.8.4	.	-
chr1	153736593	153737210	NM_023015.19.18	.	+
chr1	154207066	154218851	NM_001127320.11.5	.	+
chr1	154223516	154224129	NM_001127320.14.13	.	+
chr1	155408117	155408859	NM_018489.5.5	.	-
chr1	155823066	155823597	NM_032292.2.2	.	-
chr1	155891165	155895634	NM_014949.10.7	.	-
chr1	156286956	156287338	NM_005998.10.9	.	-
chr1	157653006	157666117	NM_052939.11.7	.	-
chr11	58317258	58318705	NM_004811.7.5	.	-
chr1	15860731	15863309	NM_015291.4.3	.	+
chr11	59361076	59361728	NM_002556.9.8	.	-
chr1	15964801	15970145	NM_032341.6.5	.	+
chr1	15964801	15978390	NM_032341.8.5	.	+
chr1	16044387	16047883	NM_015164.7.4	.	+
chr1	161071837	161072165	NM_012394.3.2	.	-
chr11	61096834	61097056	NM_001923.4.4	.	-
chr11	61120456	61121464	NM_153611.5.4	.	-
chr11	61133516	61135470	NM_016464.4.3	.	+
chr11	61205096	61205585	NM_017841.3.2	.	+
chr11	62622763	62622838	NR_002564.1.1	.	-
chr1	163295821	163298697	NM_031423.5.2	.	+
chr11	65034947	65036200	NM_002689.4.3	.	+
chr11	65061623	65063461	NM_002689.17.14	.	+
chr11	65307715	65307853	NM_001130144.23.23	.	-
chr11	66281876	66287219	NM_024649.8.4	.	+
chr11	66407170	66407594	NM_001198843.2.2	.	+
chr1	167659285	167667079	NM_052862.6.4	.	+
chr1	167734819	167745403	NM_003953.5.2	.	+
chr11	67942484	67953395	NM_017635.5.3	.	-
chr1	167971719	167974031	NM_018442.10.8	.	+
chr11	68318588	68326147	NM_018312.9.7	.	+
chr11	68527036	68529155	NM_001031847.18.16	.	-
chr11	68552282	68552478	NM_001876.10.10	.	-
chr11	68552282	68560870	NM_001876.10.9	.	-
chr1	169279207	169293738	NR_104229.4.2	.	-
chr1	169446392	169446995	NM_006996.2.2	.	-
chr1	169673708	169673894	NM_000655.5.5	.	-
chr11	70200406	70202360	NR_045286.20.18	.	+
chr1	171519224	171530242	NM_015172.20.18	.	+
chr1	172520651	172526934	NM_001282750.5.2	.	+
chr11	72632872	72726930	NM_014824.9.4	.	-
chr11	73418464	73429763	NM_198896.6.4	.	-
chr11	73418464	73431944	NM_001243719.6.3	.	-
chr11	73418464	73441868	NM_001243719.6.2	.	-
chr1	1735857	1737977	NM_002074.7.6	.	-
chr1	173835105	173835166	NR_002750.1.1	.	-
chr1	173915613	173916720	NM_172071.16.14	.	-
chr1	174241551	174247917	NM_014857.10.8	.	+
chr11	74500670	74528759	NM_001098638.4.2	.	+
chr11	74676078	74680744	NM_014752.4.2	.	+
chr1	1747194	1749314	NM_001282539.4.3	.	-
chr1	1747194	1756938	NM_001282539.4.2	.	-
chr1	1747194	1770677	NM_002074.5.2	.	-
chr1	176085759	176133027	NM_001001740.8.4	.	-
chr1	176145045	176153828	NM_001001740.3.2	.	-
chr11	76183607	76239510	NM_020193.14.8	.	+
chr11	76207258	76239510	NM_020193.14.9	.	+
chr11	76224429	76239510	NM_020193.14.10	.	+
chr1	17668437	17668897	NM_012387.8.7	.	+
chr11	77043774	77064644	NM_002576.14.8	.	-
chr11	77330650	77336863	NM_001293.6.3	.	-
chr11	77330650	77340944	NM_001293.6.2	.	-
chr11	77333544	77336863	NM_001293.5.3	.	-
chr11	77336007	77336863	NM_001293.4.3	.	-
chr11	77386080	77404656	NM_016578.14.8	.	-
chr11	77394754	77404656	NM_016578.11.8	.	-
chr11	77409531	77413540	NM_016578.7.6	.	-
chr1	178745816	178754742	NM_152663.4.2	.	+
chr1	180366650	180399397	NM_032360.6.4	.	-
chr1	180953812	180962561	NM_005819.7.4	.	-
chr1	180962498	180974599	NM_005819.4.2	.	-
chr11	82984689	82989872	NM_001286116.7.3	.	-
chr11	82984689	82991303	NM_001286117.7.2	.	-
chr1	185129964	185154063	NM_001105518.9.2	.	+
chr11	85692787	85707972	NM_001008660.15.12	.	-
chr11	85707868	85714494	NM_007166.12.9	.	-
chr11	92085261	92088570	NM_001008781.1.1	.	+
chr11	93399847	93412718	NM_033395.7.2	.	+
chr11	93523739	93527201	NM_004268.5.3	.	+
chr11	94219089	94224131	NM_005591.4.3	.	-
chr11	94301895	94310658	NM_152431.4.2	.	+
chr11	9444552	9446809	NM_006391.12.9	.	+
chr11	94528176	94533477	NM_130847.3.2	.	+
chr11	9735012	9750998	NM_015055.6.3	.	+
chr11	9735012	9754257	NM_015055.7.3	.	+
chr11	9746204	9761894	NM_015055.9.4	.	+
chr1	197552281	197614873	NM_001195215.15.9	.	-
chr1	198222169	198233365	NM_133494.5.3	.	+
chr11	9834078	9853967	NM_030962.30.27	.	-
chr11	9871569	9875259	NM_030962.22.20	.	-
chr1	201821231	201828122	NM_018085.13.5	.	+
chr1	202457660	202465950	NM_032103.6.2	.	+
chr1	203691605	203691817	NM_001684.18.18	.	+
chr1	203816311	203816815	NM_014827.15.15	.	+
chr1	204437997	204439014	NM_002646.3.3	.	-
chr1	206772816	206775807	NM_006893.10.7	.	-
chr1	207696955	207749025	NM_000573.20.5	.	+
chr1	207715526	207749025	NM_000651.28.13	.	+
chr1	207734083	207749025	NM_000651.28.21	.	+
chr12	100433373	100482873	NM_015054.20.8	.	-
chr12	100489444	100497729	NM_015054.7.3	.	-
chr12	100676720	100691953	NM_017988.4.2	.	+
chr12	101750331	101760477	NM_014503.47.42	.	+
chr12	102301963	102308010	NM_018370.5.4	.	+
chr12	102542007	102559661	NM_017915.6.3	.	+
chr12	104174077	104187775	NM_001031701.13.7	.	-
chr12	104341088	104341208	NM_003299.17.17	.	+
chr12	104370695	104373850	NM_003211.3.2	.	+
chr12	104373608	104374740	NM_003211.4.3	.	+
chr12	104517003	104522295	NM_006166.5.3	.	-
chr12	10539501	10546466	NM_001199805.8.5	.	-
chr12	105512223	105531789	NM_015275.15.7	.	+
chr1	21076215	21100103	NM_016287.10.5	.	-
chr1	21083658	21100103	NM_016287.9.5	.	-
chr12	109046047	109048186	NM_001105237.8.7	.	-
chr12	110941610	110944498	NM_001286535.4.2	.	+
chr12	111947352	111948386	NM_002973.14.12	.	-
chr12	111951160	111957880	NM_002973.11.8	.	-
chr12	111990083	111993723	NM_002973.5.2	.	-
chr12	111991961	111993723	NM_002973.3.2	.	-
chr12	112616734	112617201	NM_001109662.64.63	.	-
chr12	112641439	112642427	NM_001109662.54.53	.	-
chr12	1136913	1137738	NR_027949.2.2	.	+
chr12	116434280	116435035	NM_015335.16.15	.	-
chr12	116534473	116549317	NM_015335.4.3	.	-
chr12	116675272	116675510	NM_015335.2.2	.	-
chr12	118619175	118619412	NM_016281.15.15	.	-
chr12	120592773	120593523	NM_006836.31.29	.	-
chr12	120602139	120602525	NM_006836.18.17	.	-
chr12	122218777	122219098	NM_019034.4.3	.	-
chr1	212241565	212254092	NM_001286230.12.8	.	+
chr12	122468605	122473333	NM_001024808.3.2	.	+
chr12	122468605	122481959	NM_001024808.4.2	.	+
chr12	122720332	122724492	NM_022916.11.9	.	-
chr12	122812493	122812973	NM_001247997.17.16	.	-
chr12	123068824	123069537	NM_014708.36.35	.	+
chr12	123082277	123109235	NM_014708.63.44	.	+
chr12	12397195	12397589	NM_002336.2.2	.	-
chr12	124071293	124074996	NM_006815.3.2	.	+
chr12	124203169	124228884	NM_012463.11.2	.	+
chr12	124218472	124221818	NM_012463.9.7	.	+
chr12	125436943	125438757	NM_032656.21.19	.	-
chr12	12672795	12674397	NM_030640.3.2	.	-
chr12	12788710	12788908	NM_001310.2.2	.	+
chr1	21295966	21307720	NM_001198803.12.9	.	-
chr1	212977661	212981190	NM_001042552.8.6	.	+
chr1	213037066	213058738	NM_014053.5.2	.	+
chr1	213037066	213062599	NM_014053.8.2	.	+
chr12	132237667	132241189	NM_001261411.11.8	.	+
chr12	132489621	132491422	NM_015409.15.13	.	+
chr1	21329205	21437876	NM_003760.3.1	.	-
chr12	133291443	133294706	NM_001170544.5.2	.	+
chr1	215749243	215752480	NM_016121.7.4	.	+
chr12	19615443	19653155	NM_001267043.5.2	.	+
chr1	220170324	220180680	NM_004446.18.14	.	-
chr1	220179447	220180680	NM_004446.15.14	.	-
chr1	22041881	22048257	NM_032236.15.13	.	-
chr1	22062938	22084276	NM_001032730.9.2	.	-
chr1	22074630	22079612	NM_001032730.7.4	.	-
chr1	223991875	223994649	NM_005426.7.6	.	-
chr1	224437913	224455835	NM_002533.19.18	.	-
chr1	224553580	224559125	NM_001277198.4.3	.	+
chr1	224918163	224922408	NM_152495.5.4	.	+
chr1	225190484	225239497	NM_001373.17.9	.	+
chr12	25232177	25236427	NM_006152.9.6	.	+
chr1	225600155	225603034	NM_002296.8.7	.	-
chr12	26628228	26755639	NM_002223.45.27	.	-
chr12	26864105	26869175	NM_002223.9.6	.	-
chr12	26875329	26878698	NM_002223.5.3	.	-
chr12	27075548	27081838	NM_018164.8.4	.	-
chr12	27149674	27152609	NM_016551.4.3	.	-
chr1	227441764	227441856	NM_014826.2.2	.	-
chr12	27867712	27877119	NM_021821.5.2	.	+
chr12	28458581	28460682	NM_018318.5.3	.	+
chr12	2929251	2930958	NM_018463.9.5	.	+
chr1	229593907	229601266	NM_018230.21.17	.	-
chr1	230313963	230339036	NM_004481.3.2	.	+
chr1	230798886	230800333	NM_007357.5.4	.	+
chr1	231081134	231097049	NM_024525.5.2	.	-
chr1	231090078	231097049	NM_024525.4.2	.	-
chr1	231506307	231509845	NM_022051.3.2	.	-
chr12	31576530	31586182	NM_144973.11.8	.	-
chr12	32480394	32490640	NM_001003398.7.5	.	+
chr12	32751430	32755251	NM_139241.7.5	.	+
chr12	32751430	32764217	NM_139241.10.5	.	+
chr12	32760890	32764217	NM_139241.10.8	.	+
chr12	32772631	32778002	NM_139241.13.11	.	+
chr1	233334684	233372726	NM_014801.15.9	.	-
chr1	233489552	233490757	NM_032435.4.3	.	+
chr1	23356961	23377013	NM_001009999.4.2	.	+
chr1	234582548	234586312	NM_005646.12.10	.	-
chr1	235643369	235658138	NM_152490.5.2	.	-
chr1	235856649	235922899	NM_000081.47.23	.	-
chr1	235866046	235887480	NM_000081.45.39	.	-
chr1	235866046	235940608	NM_000081.45.17	.	-
chr1	235937141	235940608	NM_000081.19.17	.	-
chr1	235944164	235945387	NM_000081.16.15	.	-
chr1	235954998	235956912	NM_000081.12.11	.	-
chr1	236969443	236992568	NM_000254.12.3	.	+
chr1	236987418	237026854	NM_000254.22.9	.	+
chr1	237013643	237016388	NM_000254.18.16	.	+
chr1	243456392	243589860	NM_006642.16.6	.	+
chr1	243468014	243493994	NM_006642.10.7	.	+
chr1	243579003	243589860	NM_006642.16.14	.	+
chr1	243675625	244006584	NM_001206729.13.2	.	-
chr1	243708811	243736350	NM_001206729.12.9	.	-
chr1	243708811	244006584	NM_005465.11.1	.	-
chr1	243727021	244006584	NM_181690.9.1	.	-
chr1	243828073	244006584	NM_001206729.4.2	.	-
chr12	459786	475270	NM_001042603.10.4	.	-
chr1	246078831	246093239	NM_001167740.8.6	.	-
chr12	4609303	4628046	NM_020374.11.7	.	-
chr12	4626226	4628046	NM_020374.9.7	.	-
chr12	46622935	46637097	NM_001278387.6.3	.	-
chr12	46622935	46648719	NM_001278387.6.2	.	-
chr1	246890193	246907427	NM_016002.5.2	.	+
chr1	247039338	247040604	NM_015446.24.22	.	-
chr1	247048794	247051819	NM_015446.21.18	.	-
chr12	48482583	48491907	NR_051991.6.3	.	-
chr12	49890615	49893988	NM_023071.9.8	.	+
chr12	50398017	50410502	NM_001126103.7.4	.	-
chr12	51510097	51512555	NM_001173453.4.2	.	-
chr12	53410256	53412790	NM_001417.3.2	.	+
chr12	53410256	53416411	NM_001417.6.2	.	+
chr12	53421798	53421972	NM_001417.8.8	.	+
chr12	53670403	53671011	NM_012291.9.8	.	+
chr12	54905586	54911722	NM_005337.13.8	.	+
chr1	25666964	25669564	NM_014313.3.2	.	+
chr12	56742312	56743420	NM_198332.19.14	.	-
chr12	56824664	56826308	NM_003920.9.7	.	-
chr12	56997142	56999111	NM_013449.18.14	.	-
chr12	57064058	57066849	NM_006601.5.2	.	-
chr12	57135218	57137907	NM_000946.9.6	.	-
chr12	57463016	57466695	NM_001130963.4.2	.	-
chr12	58340777	58347472	NM_033276.5.3	.	+
chr1	26310436	26311019	NM_000437.6.5	.	-
chr12	645383	654138	NM_173593.5.3	.	+
chr12	64803741	64810534	NM_007235.4.2	.	+
chr12	64878082	64879797	NM_013254.11.9	.	+
chr1	26584087	26586293	NM_001281517.6.4	.	+
chr1	26594973	26596105	NM_001281517.8.7	.	+
chr12	6619387	6619717	NR_004387.1.1	.	+
chr12	6657590	6657991	NM_080730.7.6	.	-
chr12	66597490	66605377	NM_007199.5.2	.	+
chr12	66603235	66611015	NM_007199.6.3	.	+
chr1	26772806	26774151	NM_024887.6.5	.	+
chr12	69214104	69222711	NM_001145337.8.5	.	+
chr12	69644908	69656342	NM_007007.9.2	.	+
chr12	69983264	69985939	NM_001198842.8.7	.	+
chr12	69983264	69987393	NM_006431.10.7	.	+
chr12	70193988	70195501	NM_175625.8.7	.	+
chr1	27267947	27268309	NM_006600.4.3	.	+
chr1	27269150	27269556	NM_006600.6.5	.	+
chr12	76453577	76454059	NM_004537.6.5	.	-
chr1	27741326	27755443	NM_001201404.6.2	.	-
chr12	80214553	80215970	NM_001143886.8.6	.	-
chr1	28362054	28384605	NM_001282560.6.2	.	-
chr1	28800065	28802803	NM_023923.7.6	.	+
chr1	28907071	28907741	NR_024127.3.2	.	-
chr12	90021454	90024422	NM_001001323.6.5	.	-
chr1	29010094	29029081	NM_006582.7.2	.	+
chr1	29068914	29070498	NM_001173128.5.5	.	+
chr12	9096000	9096506	NM_002355.5.4	.	-
chr1	29319841	29344954	NM_203343.6.3	.	+
chr1	29362337	29365938	NM_004437.12.11	.	+
chr12	94613791	94621011	NM_005761.9.6	.	+
chr12	95602618	95605043	NM_018351.2.2	.	-
chr12	96692646	96694138	NM_002595.7.6	.	-
chr12	99064750	99080651	NM_001160.16.11	.	+
chr12	99071202	99080651	NM_181868.16.13	.	+
chr13	100181720	100190117	NM_004800.6.4	.	+
chr13	100909848	100925600	NM_001127692.11.8	.	+
chr13	113170753	113181798	NM_001286278.17.12	.	-
chr13	113845185	113854830	NM_001127202.7.2	.	-
chr13	113960799	113964177	NM_005561.3.2	.	+
chr13	113960799	113965182	NM_005561.4.2	.	+
chr13	114128438	114138371	NM_001014283.4.2	.	-
chr13	114174930	114188555	NM_017905.9.8	.	+
chr13	114174930	114193822	NM_017905.10.8	.	+
chr1	31413997	31414970	NM_014676.20.19	.	-
chr1	31465236	31468067	NM_001020658.7.6	.	-
chr1	31465236	31479949	NM_001020658.7.4	.	-
chr13	20279801	20283739	NM_001042414.9.8	.	-
chr13	20315704	20356931	NM_001042414.6.2	.	-
chr13	20325410	20333558	NR_044998.4.3	.	-
chr13	20600751	20638685	NM_003453.20.9	.	+
chr13	20638590	20641530	NM_001190964.22.20	.	+
chr13	21305979	21306260	NM_174928.4.4	.	-
chr13	21361103	21362755	NM_022459.22.20	.	-
chr13	21735928	21746820	NM_145061.5.2	.	-
chr13	21742126	21742538	NM_001166017.4.4	.	-
chr13	21957058	21977005	NR_104487.10.5	.	-
chr1	32381495	32385259	NM_001195100.2.1	.	-
chr13	24432998	24460645	NM_005932.10.2	.	-
chr1	32497124	32498935	NR_073498.4.3	.	+
chr13	25043161	25052414	NM_006437.17.13	.	-
chr13	25894667	25901650	NM_014089.12.8	.	+
chr13	26144904	26163837	NM_016529.24.17	.	+
chr1	32694099	32694809	NM_003757.9.7	.	+
chr13	28141776	28155940	NM_153371.4.2	.	-
chr13	28748408	28771483	NM_175854.5.2	.	+
chr13	28830428	28835595	NM_175854.9.7	.	+
chr13	28830428	28855516	NM_175854.17.7	.	+
chr13	28840851	28845003	NM_175854.13.10	.	+
chr13	28844837	28855516	NM_175854.17.13	.	+
chr1	33099245	33100393	NM_178547.4.2	.	-
chr13	31204971	31205611	NM_005800.4.4	.	+
chr1	33244982	33248140	NM_003680.12.9	.	-
chr13	32782989	32786519	NM_023037.35.32	.	+
chr13	33091993	33101669	NM_001278432.6.3	.	-
chr13	33306237	33347462	NM_015032.34.20	.	+
chr1	33413822	33415375	NM_153341.3.2	.	-
chr13	37614541	37625720	NM_001014286.9.2	.	-
chr13	41133645	41134997	NM_002015.2.2	.	-
chr13	42439871	42442613	NM_015058.12.10	.	-
chr13	43528083	43544806	NM_001002264.6.2	.	-
chr13	46090277	46099186	NM_031431.20.17	.	+
chr13	46728939	46730705	NM_002298.6.5	.	-
chr13	49712882	49720071	NR_103528.8.7	.	+
chr13	50025688	50026045	NM_031915.2.2	.	+
chr13	50054354	50057699	NM_031915.11.8	.	+
chr13	50280233	50280508	NM_002267.14.13	.	-
chr13	50285026	50299637	NM_002267.11.7	.	-
chr13	51501542	51523641	NM_001142279.9.2	.	+
chr1	35824525	35827390	NM_005095.5.3	.	+
chr1	35846859	35854683	NM_005095.14.8	.	+
chr1	36367548	36367938	NM_012199.11.10	.	+
chr13	67799536	67802707	NM_020403.2.2	.	-
chr13	76134888	76143643	NM_006002.6.3	.	+
chr13	77779390	77818086	NM_015057.26.16	.	-
chr13	77791974	77818086	NM_015057.21.16	.	-
chr13	77831805	77838137	NM_015057.14.9	.	-
chr13	79209244	79219132	NM_024546.5.2	.	-
chr13	95257644	95264644	NM_180989.3.2	.	+
chr13	95829960	95840796	NM_005845.13.10	.	-
chr13	96375495	96377506	NM_006260.4.3	.	+
chr13	96409897	96416207	NM_006260.9.5	.	+
chr1	39851105	39854330	NM_012090.52.51	.	+
chr1	40319641	40323089	NM_017646.3.2	.	-
chr1	40654726	40668286	NM_012421.5.2	.	+
chr1	40656443	40668286	NM_012421.5.3	.	+
chr1	40872407	40875507	NM_001198978.4.2	.	+
chr14	102506572	102507010	NM_001376.64.63	.	+
chr14	103470264	103478525	NM_006035.4.2	.	-
chr14	104219336	104220581	NM_015316.7.6	.	-
chr14	105692405	105693097	NM_001242787.10.8	.	-
chr1	41474465	41475926	NM_001905.18.16	.	+
chr1	41536266	41541123	NM_001172220.9.8	.	-
chr14	20813090	20815072	NM_001042618.4.2	.	+
chr14	20924072	20925019	NM_001244249.4.3	.	+
chr14	21698477	21702388	NM_004500.5.3	.	-
chr14	21825355	21829372	NM_007192.22.16	.	-
chr14	21971315	21972024	NM_019852.3.2	.	-
chr14	23282108	23284660	NM_001126106.3.2	.	-
chr14	23378691	23380612	NM_001077351.3.2	.	-
chr14	24679553	24681035	NM_014169.5.2	.	-
chr14	31185129	31204064	NM_001283033.21.17	.	+
chr1	43159160	43166717	NM_004559.7.3	.	+
chr14	31596990	31626509	NM_015382.26.11	.	-
chr14	31602443	31602881	NM_015382.24.23	.	-
chr14	32559707	32563592	NM_001030055.2.2	.	+
chr14	35036891	35037219	NM_152233.13.12	.	-
chr14	35269429	35272194	NM_182648.9.7	.	-
chr14	35482551	35488280	NM_001146282.12.8	.	+
chr14	35564253	35568590	NM_017917.10.7	.	-
chr14	36225998	36244951	NM_194301.7.2	.	-
chr14	39554965	39565343	NM_006364.7.2	.	-
chr14	39620949	39628754	NM_177452.4.2	.	-
chr14	39648294	39648666	NM_002687.8.7	.	+
chr14	45564423	45566208	NM_017922.4.2	.	+
chr14	45700343	45706924	NM_018353.8.5	.	-
chr14	50130032	50136316	NM_002692.10.6	.	-
chr14	50175876	50210523	NM_172193.12.2	.	+
chr14	50262508	50267414	NM_004713.26.23	.	-
chr14	50269170	50272851	NM_004713.22.19	.	-
chr14	50292584	50298079	NM_004713.16.11	.	-
chr14	50605329	50616948	NM_006939.18.14	.	-
chr14	50616725	50616948	NM_006939.14.14	.	-
chr14	50616725	50619891	NM_006939.14.13	.	-
chr14	51208299	51211083	NM_020921.25.23	.	-
chr1	45223227	45223812	NM_006845.13.11	.	+
chr14	53003436	53011089	NM_020784.6.2	.	-
chr14	53145151	53150625	NM_014584.4.2	.	-
chr14	55647930	55650471	NM_001146015.5.3	.	-
chr14	57696451	57714430	NM_006544.12.2	.	-
chr14	58678009	58686447	NM_018477.8.5	.	+
chr14	58785259	58796887	NM_023001.11.6	.	+
chr1	46032240	46032692	NM_006066.5.4	.	+
chr14	60582436	60592541	NM_022495.9.4	.	+
chr14	60616070	60619896	NM_016029.6.4	.	-
chr1	46105881	46108171	NM_021639.8.7	.	-
chr1	46124699	46126897	NM_021639.4.3	.	-
chr14	62188226	62205091	NM_181054.10.3	.	+
chr14	64465631	64483349	NM_015180.33.27	.	+
chr14	64908771	64915035	NM_005956.23.20	.	+
chr14	68228082	68229536	NM_015346.35.33	.	-
chr14	68234420	68236447	NM_015346.31.29	.	-
chr14	70633355	70635201	NR_104122.2.2	.	-
chr14	71413631	71429048	NM_014982.3.2	.	+
chr14	73614502	73614802	NM_007318.3.2	.	+
chr14	73789837	73822474	NM_001005743.5.4	.	-
chr14	74477793	74482633	NM_001249.3.2	.	-
chr14	75131538	75140814	NM_001039479.18.9	.	-
chr14	75139533	75143455	NM_001039479.11.6	.	-
chr14	75247107	75269379	NM_019589.6.3	.	+
chr14	75567694	75568468	NM_033116.16.15	.	-
chr14	75576387	75577074	NM_033116.10.9	.	-
chr1	47745912	47748131	NM_001282939.14.13	.	-
chr1	47834140	47840965	NR_046394.4.2	.	+
chr14	89192884	89221015	NM_183387.8.2	.	-
chr14	91247081	91252672	NM_001010854.3.2	.	-
chr14	91409421	91413894	NM_182398.5.4	.	-
chr14	93760203	93762503	NM_018167.3.2	.	-
chr14	96135887	96137824	NR_028288.7.5	.	+
chr14	97022183	97022750	NM_032632.19.18	.	+
chr14	97299803	97327072	NM_003384.11.2	.	+
chr14	97312431	97327072	NM_003384.11.4	.	+
chr14	99924615	99932150	NM_199123.6.2	.	-
chr15	100692816	100695525	NM_139057.10.9	.	-
chr15	100692816	100739628	NM_139057.10.8	.	-
chr15	102241288	102255166	NM_152334.10.4	.	-
chr1	51171457	51267349	NM_007051.7.3	.	-
chr1	51253671	51267349	NM_007051.4.3	.	-
chr1	51864703	51887530	NM_001981.20.13	.	-
chr15	25599499	25657118	NM_000462.12.2	.	-
chr15	25650607	25657118	NM_130839.4.2	.	-
chr15	25936861	25947247	NM_024490.15.13	.	-
chr1	52698842	52705267	NM_007324.4.3	.	+
chr15	28491026	28518150	NM_004667.23.8	.	-
chr1	52956403	52975384	NM_015269.8.4	.	-
chr15	30008814	30019195	NM_003257.23.17	.	-
chr15	31008422	31042759	NR_038253.5.3	.	+
chr15	31266516	31269158	NM_017762.5.3	.	-
chr15	41313097	41342300	NM_017553.26.20	.	-
chr15	41643185	41669502	NM_001243144.8.3	.	+
chr15	41648236	41663882	NM_018454.8.5	.	+
chr15	41961025	41962156	NM_001080541.2.2	.	+
chr15	41988272	41991357	NM_001080541.5.3	.	+
chr15	41988272	42005694	NM_001164273.9.3	.	+
chr15	42851536	42856055	NM_018097.5.3	.	+
chr15	42943213	42944790	NM_020759.9.8	.	+
chr15	43120125	43132631	NM_173500.6.4	.	-
chr15	43120125	43164956	NM_173500.6.3	.	-
chr15	43242459	43258484	NM_174916.46.41	.	-
chr15	43281016	43317627	NM_174916.35.24	.	-
chr15	43876555	43877090	NM_001190214.3.2	.	-
chr15	44048846	44055404	NM_005313.5.3	.	+
chr15	44615162	44630515	NM_138423.6.2	.	+
chr15	44624185	44630515	NM_138423.6.4	.	+
chr15	44843073	44843720	NM_003758.4.3	.	+
chr15	44861595	44862856	NM_001160227.33.32	.	-
chr15	44861595	44865943	NM_025137.35.32	.	-
chr15	44865744	44878048	NM_025137.32.29	.	-
chr15	49528047	49584734	NM_002044.8.4	.	+
chr15	50751196	50754519	NM_001128610.6.5	.	+
chr15	50862083	50867986	NM_017672.38.33	.	-
chr15	50875285	50884823	NM_017672.29.26	.	-
chr15	50923613	50926753	NM_017672.10.8	.	-
chr15	50929618	50941082	NM_017672.7.4	.	-
chr15	51240216	51242135	NM_007347.12.11	.	+
chr15	52186011	52194233	NM_014547.9.6	.	+
chr15	52188615	52194233	NM_014547.9.7	.	+
chr15	52638557	52646211	NM_000259.30.26	.	-
chr15	55516086	55527154	NM_183234.6.3	.	-
chr15	56680669	56687032	NM_001286449.9.5	.	+
chr15	58913669	58936177	NM_001110.11.7	.	-
chr15	59179173	59179739	NM_001013843.19.18	.	-
chr15	59204761	59209198	NM_024755.5.3	.	-
chr15	60745801	60758912	NM_024611.9.5	.	-
chr15	62299506	62306191	NM_001018088.15.10	.	-
chr15	62312677	62336454	NM_017684.7.2	.	-
chr15	62315609	62327251	NM_017684.6.4	.	-
chr15	63824845	63829355	NR_046341.4.3	.	+
chr15	63845913	63852169	NM_006537.7.4	.	+
chr15	64410315	64411053	NM_003099.4.3	.	+
chr15	65266939	65275931	NM_001127889.5.2	.	-
chr15	65471271	65472542	NM_006660.3.2	.	-
chr15	65555486	65559106	NM_017851.4.3	.	-
chr15	65771217	65773953	NM_017743.11.9	.	-
chr15	65790201	65793117	NM_197960.6.5	.	-
chr15	65790201	65799693	NM_130434.5.3	.	-
chr15	65992881	65994228	NM_001144823.20.18	.	-
chr15	65994642	66048810	NM_005848.17.3	.	-
chr15	66044716	66053776	NM_005848.4.2	.	-
chr15	67524151	67529158	NM_001271886.5.2	.	-
chr15	68467974	68468992	NM_016166.11.10	.	+
chr15	69502654	69553668	NM_015554.4.2	.	+
chr15	72120224	72120367	NM_006901.41.41	.	-
chr15	72154840	72180457	NM_006901.33.27	.	-
chr15	72810407	72837305	NM_005744.3.2	.	+
chr15	72810407	72853890	NM_005744.6.2	.	+
chr15	73064123	73067438	NM_031284.3.2	.	-
chr15	74865202	74865545	NM_006465.4.3	.	+
chr15	74963795	74967483	NM_001142444.4.3	.	-
chr15	76146726	76175765	NM_001284382.8.2	.	+
chr15	76152218	76165909	NM_001145335.5.3	.	+
chr15	76165768	76165909	NM_001145335.5.5	.	+
chr15	76182775	76183355	NM_173469.11.10	.	+
chr15	76566752	76588078	NM_000126.9.2	.	-
chr15	76576097	76585041	NM_001127716.7.2	.	-
chr15	76580186	76585041	NM_001127716.4.2	.	-
chr15	76584771	76588078	NM_000126.4.2	.	-
chr15	77020935	77025725	NM_020843.16.15	.	-
chr15	77046148	77067458	NM_001145923.15.9	.	-
chr15	77344726	77348597	NM_005724.6.2	.	-
chr15	78780988	78789653	NM_004136.21.16	.	+
chr15	78837210	78838106	NM_001102667.7.6	.	+
chr15	79183330	79186572	NM_006791.10.6	.	+
chr15	81171061	81188401	NM_018689.11.3	.	+
chr15	81199003	81201647	NM_018689.13.12	.	+
chr15	83481854	83488240	NM_001080435.5.2	.	+
chr15	83819966	83832827	NM_016073.5.2	.	-
chr15	85223943	85234875	NM_001271922.4.2	.	-
chr15	85307937	85321543	NM_014630.3.2	.	+
chr15	85657103	85664245	NM_001243137.18.14	.	+
chr15	89656955	89659752	NM_152924.3.2	.	+
chr15	89656955	89736550	NM_007011.14.6	.	+
chr1	58971731	59002413	NM_145243.8.3	.	-
chr1	58992932	59002413	NM_145243.7.3	.	-
chr15	90760670	90764997	NM_198925.7.2	.	+
chr15	90982563	90986710	NM_003870.9.6	.	+
chr15	90984737	90986710	NM_003870.9.8	.	+
chr15	91029261	91030814	NM_003870.33.31	.	+
chr15	91030726	91040572	NM_003870.37.33	.	+
chr15	93480747	93482948	NM_001271.7.6	.	+
chr15	93498652	93528903	NM_001271.26.15	.	+
chr15	93540186	93541851	NM_001271.31.29	.	+
chr15	93543741	93552553	NM_001271.35.32	.	+
chr15	94841429	94841959	NM_001159643.1.1	.	+
chr15	94841429	94901841	NM_018349.9.1	.	+
chr15	94899365	94913409	NM_001159643.11.8	.	+
chr15	94899365	94945248	NM_001159643.16.8	.	+
chr15	94983404	94986189	NM_018349.18.17	.	+
chr15	94983404	95001475	NM_018349.19.17	.	+
chr1	59787207	59812070	NM_018291.4.2	.	+
chr1	59787207	59844509	NM_001113411.5.2	.	+
chr1	59805629	59812070	NM_001113411.4.3	.	+
chr1	60287529	60309270	NM_015888.9.2	.	+
chr16	10527381	10534319	NM_024997.6.4	.	+
chr16	11114049	11154879	NM_001243403.18.11	.	+
chr16	11114049	11220003	NM_015226.21.11	.	+
chr16	11217598	11217803	NM_001243403.20.20	.	+
chr16	11868091	11876244	NM_014153.9.2	.	-
chr16	11940357	11940700	NM_015659.5.4	.	-
chr16	11940357	11941663	NM_015659.5.3	.	-
chr16	1364020	1364377	NM_194259.4.3	.	+
chr16	1364020	1370518	NM_194260.6.2	.	+
chr16	16101672	16110478	NM_004996.5.2	.	+
chr16	16101672	16127027	NM_004996.6.2	.	+
chr16	16101672	16130460	NM_004996.7.2	.	+
chr16	16101672	16162159	NM_004996.13.2	.	+
chr16	16215831	16219768	NM_004996.26.24	.	+
chr16	16218645	16219768	NM_004996.26.25	.	+
chr16	16427503	16427741	NR_036447.25.25	.	+
chr16	1675973	1682366	NM_020825.3.2	.	+
chr16	17352844	17353355	NM_022166.3.3	.	-
chr16	1797029	1798721	NM_015133.8.6	.	+
chr16	18839352	18845760	NM_015092.55.50	.	-
chr16	18852886	18856973	NM_015092.41.39	.	-
chr16	19637498	19648978	NM_020314.20.15	.	+
chr16	19746674	19775434	NM_153208.7.5	.	+
chr16	20636744	20638638	NM_052956.11.10	.	-
chr16	21478412	21490899	NR_027155.11.4	.	-
chr16	22477013	22478609	NR_027154.9.7	.	+
chr16	22490011	22490452	NR_027154.15.14	.	+
chr1	62365254	62367131	NM_176877.24.23	.	+
chr16	23999828	24046868	NM_002738.5.3	.	+
chr16	24043456	24046868	NM_002738.5.4	.	+
chr16	24192110	24202551	NM_002738.16.13	.	+
chr16	24762046	24769681	NM_014494.4.3	.	+
chr16	24979671	24981901	NM_001006634.6.4	.	-
chr16	2627425	2636894	NM_001261816.11.7	.	+
chr16	27351506	27356341	NM_001257406.4.2	.	+
chr16	28132990	28143724	NM_001270940.15.13	.	-
chr16	28163979	28167848	NM_001270940.9.8	.	-
chr16	28970037	28970421	NM_032815.7.6	.	+
chr1	62908829	62913182	NM_003368.7.5	.	+
chr1	62908829	62914337	NM_001017415.8.5	.	+
chr1	62910408	62914337	NM_001017415.8.6	.	+
chr16	29845053	29845387	NM_005115.5.4	.	+
chr16	30495147	30495584	NM_002209.9.8	.	+
chr16	30505532	30506171	NM_001114380.11.10	.	+
chr16	30507417	30507887	NM_001114380.13.12	.	+
chr16	30510394	30510810	NM_001114380.15.14	.	+
chr16	30715384	30715636	NM_006662.4.4	.	+
chr16	31308834	31309275	NM_000632.14.13	.	+
chr1	63269389	63286880	NM_032852.6.2	.	+
chr16	347055	348251	NM_181050.7.6	.	-
chr16	3554719	3558468	NM_015041.4.2	.	+
chr16	3900297	3901010	NM_001079846.2.2	.	-
chr16	424004	427848	NM_021259.11.2	.	-
chr1	64474976	64516388	NM_001083592.4.2	.	+
chr1	64515362	64516388	NM_001083592.4.3	.	+
chr16	47001424	47002076	NM_005880.5.4	.	-
chr16	47531309	47549512	NM_001031835.7.3	.	+
chr16	47531309	47581459	NM_001031835.8.3	.	+
chr16	48381417	48382201	NM_031490.14.13	.	+
chr16	50367484	50384078	NM_001173984.8.5	.	-
chr16	53260277	53261376	NM_025134.6.5	.	+
chr16	53288349	53308214	NM_025134.24.18	.	+
chr16	53476569	53481018	NM_005611.4.3	.	+
chr16	56419830	56423287	NM_001144.10.9	.	-
chr16	57197912	57207781	NM_024946.6.2	.	-
chr1	65830317	65831879	NM_014787.4.2	.	+
chr16	58564149	58568299	NM_001265612.43.40	.	-
chr16	67070541	67116242	NM_001755.5.3	.	+
chr16	67644726	67646024	NM_006565.4.3	.	+
chr16	67660457	67663436	NM_006565.10.8	.	+
chr1	6676816	6680397	NM_153812.3.2	.	+
chr16	68155889	68157024	NM_004555.2.2	.	+
chr16	68155889	68160513	NM_004555.3.2	.	+
chr16	68155889	68191971	NM_173163.4.2	.	+
chr16	68155889	68225678	NM_004555.9.2	.	+
chr16	68208276	68225678	NM_004555.9.6	.	+
chr16	68224670	68225678	NM_173163.9.9	.	+
chr16	68893786	68914533	NM_024562.7.2	.	+
chr16	69293952	69304188	NM_006750.4.3	.	+
chr16	69402278	69406258	NM_005652.6.4	.	-
chr16	70154363	70154622	NM_017990.3.3	.	+
chr16	70161162	70166203	NM_017990.9.4	.	+
chr16	70177412	70182456	NM_017990.17.14	.	+
chr16	70294946	70302282	NM_001605.13.8	.	-
chr16	70560489	70566523	NM_012426.5.2	.	+
chr16	70598967	70601439	NM_012426.21.19	.	+
chr16	726970	727559	NM_001278721.5.3	.	+
chr1	67356836	67371058	NM_024763.4.2	.	-
chr16	74394530	74394789	NR_026950.2.2	.	-
chr16	74660240	74671868	NM_018124.12.7	.	-
chr16	74666420	74671868	NM_018124.9.7	.	-
chr16	75654163	75656362	NR_036460.4.2	.	-
chr16	77850817	77859358	NM_020927.3.2	.	+
chr1	67885691	67890906	NM_001018069.6.3	.	-
chr16	81888048	81904540	NM_002661.7.3	.	+
chr16	81916873	81929532	NM_002661.13.9	.	+
chr16	81929411	81942196	NM_002661.17.13	.	+
chr16	84767040	84801964	NM_005153.11.2	.	+
chr16	84872027	84872341	NM_031476.2.2	.	+
chr16	85667519	85667738	NM_014615.2.2	.	+
chr16	87782278	87795646	NM_001184856.5.2	.	-
chr16	88884414	88893246	NM_000512.13.10	.	-
chr16	89484691	89497734	NM_001256182.3.2	.	-
chr16	89815066	89828430	NM_001286167.33.29	.	-
chr16	89824984	89828430	NM_000135.30.29	.	-
chr16	90044085	90045286	NR_003227.3.2	.	+
chr16	9012887	9024254	NM_001286458.7.2	.	-
chr16	960930	1004666	NM_022773.4.2	.	-
chr1	70740402	70766591	NM_030816.11.7	.	-
chr1	70758070	70781249	NM_030816.9.4	.	-
chr1	70766446	70781249	NM_030816.7.4	.	-
chr17	10543312	10544689	NM_002470.22.18	.	-
chr17	10626586	10629581	NM_001004313.5.3	.	-
chr17	11984672	11999011	NM_003010.4.3	.	+
chr17	1540002	1540356	NM_003693.10.9	.	-
chr17	16021201	16029520	NM_001190438.15.12	.	-
chr17	169210	177370	NM_001190413.4.2	.	-
chr17	1746096	1756483	NM_002945.5.2	.	+
chr17	20107645	20109225	NM_001033555.2.2	.	+
chr17	2297336	2298748	NM_020310.4.2	.	-
chr17	2568665	2570492	NM_000430.5.3	.	+
chr17	2579798	2583614	NM_000430.10.9	.	+
chr17	27430616	27434207	NM_078471.21.20	.	-
chr17	27975161	27977818	NM_033389.13.12	.	-
chr17	28003837	28030080	NM_001282131.6.2	.	-
chr17	28011580	28030080	NM_033389.5.3	.	-
chr17	28808160	28811788	NM_001007025.4.2	.	+
chr17	2894590	2911439	NM_001100398.16.11	.	+
chr17	29119457	29120690	NR_073118.5.4	.	-
chr17	29124328	29131126	NM_015986.3.2	.	-
chr17	29170930	29196664	NM_024857.14.5	.	+
chr17	29854859	29855796	NM_032932.13.11	.	+
chr17	30207591	30214332	NM_018428.11.8	.	-
chr17	30302500	30315516	NM_015355.10.7	.	+
chr17	34151081	34165557	NM_003487.11.7	.	+
chr17	35640167	35646430	NM_198838.4.2	.	-
chr17	37425079	37437716	NM_032875.12.9	.	-
chr17	37455242	37457328	NM_032875.5.4	.	-
chr17	3802927	3808661	NM_002558.8.2	.	-
chr17	3853804	3854067	NM_174958.7.6	.	-
chr17	3988963	3989949	NM_015113.16.15	.	-
chr17	4005610	4013157	NM_015113.9.6	.	-
chr17	40342202	40342775	NM_001142622.9.8	.	-
chr17	40456359	40456670	NM_001288718.11.10	.	+
chr17	40879652	40880970	NM_001991.4.3	.	-
chr17	40989665	40991397	NM_001267045.12.7	.	+
chr17	41567758	41571254	NM_004941.8.3	.	+
chr17	4186092	4200109	NM_003342.5.3	.	-
chr17	4186092	4210418	NM_003342.5.2	.	-
chr17	42231923	42232779	NM_001171251.8.6	.	+
chr17	42428917	42429163	NM_002087.10.10	.	+
chr17	43159011	43164020	NM_021079.3.2	.	+
chr17	43314647	43316432	NM_005892.11.8	.	+
chr17	45214517	45221348	NM_001114091.14.10	.	-
chr17	45214517	45249430	NM_001114091.14.3	.	-
chr17	45403591	45422464	NM_001195192.8.3	.	+
chr17	45403591	45438887	NM_152347.10.3	.	+
chr17	45438743	45447874	NM_152347.11.10	.	+
chr17	45438743	45455269	NM_152347.13.10	.	+
chr17	45438743	45456619	NM_152347.14.10	.	+
chr17	45668082	45673828	NM_006310.13.10	.	+
chr17	45668082	45679113	NM_006310.15.10	.	+
chr17	45668082	45682918	NM_006310.17.10	.	+
chr17	45691034	45696530	NM_006310.21.19	.	+
chr17	45741524	45745776	NM_001276453.9.7	.	+
chr17	45741524	45748198	NM_001276453.11.7	.	+
chr17	45741524	45752148	NM_001276453.14.7	.	+
chr17	46196065	46196548	NM_013323.6.5	.	+
chr17	47388673	47389404	NM_001145365.5.4	.	-
chr17	47388673	47390207	NM_001145365.5.3	.	-
chr17	47797121	47797798	NM_030802.5.4	.	-
chr17	47882724	47888936	NM_001199156.5.3	.	+
chr17	49057106	49064598	NM_001130527.26.22	.	-
chr17	49278952	49280589	NM_017643.12.9	.	-
chr17	5113044	5126779	NR_034082.5.2	.	+
chr17	526772	565135	NM_001128159.11.5	.	-
chr17	5314022	5320002	NM_002532.4.2	.	-
chr17	5364258	5365866	NM_020162.4.3	.	-
chr17	54921379	54925426	NM_003647.5.3	.	+
chr17	54978779	54981849	NM_005082.4.3	.	-
chr17	56780556	56801461	NM_058216.7.4	.	+
chr17	57808781	57816308	NM_030938.5.2	.	+
chr17	57814813	57851246	NM_030938.7.4	.	+
chr17	58342772	58348842	NM_032582.9.6	.	-
chr17	59820373	59857762	NM_032043.16.13	.	-
chr17	59821792	59857762	NM_032043.15.13	.	-
chr17	59853761	59858366	NM_032043.14.12	.	-
chr17	59858200	59878835	NM_032043.12.8	.	-
chr17	59968873	59981946	NM_020748.14.9	.	-
chr17	59996760	60002460	NR_026641.5.3	.	-
chr17	60106901	60112969	NM_005121.8.4	.	-
chr17	60613530	60642498	NM_001284333.11.7	.	+
chr1	76194085	76205795	NM_001286043.8.2	.	+
chr17	62557617	62559084	NM_022739.12.11	.	-
chr17	62882203	62885870	NM_199340.7.5	.	-
chr17	62882203	62888718	NM_199340.7.4	.	-
chr17	6498291	6503778	NM_014804.16.13	.	-
chr17	65916130	65919106	NM_004459.16.15	.	+
chr17	65924470	65925603	NM_182641.17.16	.	+
chr17	65941524	65944422	NM_004459.25.23	.	+
chr17	65941524	65972074	NM_182641.27.21	.	+
chr1	76877692	76878102	NM_152996.3.3	.	+
chr17	73946854	73952028	NM_007292.9.5	.	-
chr17	7402357	7402810	NM_000937.10.9	.	+
chr17	74056388	74060252	NM_001260502.6.3	.	-
chr17	74060056	74066525	NM_001260502.3.2	.	-
chr17	74308950	74309972	NM_002766.9.8	.	-
chr17	76688498	76695050	NM_017456.10.8	.	-
chr17	78298829	78311797	NM_001256071.25.18	.	+
chr17	78865519	78867665	NM_001163034.16.14	.	+
chr17	79532530	79539114	NM_017921.16.13	.	-
chr17	79571573	79575848	NM_017921.8.6	.	-
chr17	79813017	79813462	NM_000918.4.3	.	-
chr17	80361812	80364358	NM_175902.7.5	.	-
chr17	80521229	80526077	NM_004514.3.2	.	+
chr17	80521229	80529746	NM_004514.4.2	.	+
chr17	80721840	80739597	NM_005993.7.3	.	+
chr17	80828099	80858607	NM_005993.18.14	.	+
chr17	81006346	81006661	NM_001009905.3.2	.	-
chr1	78167053	78180468	NM_201624.22.19	.	-
chr1	78177431	78180468	NM_201624.21.19	.	-
chr1	78183551	78191447	NM_015017.18.12	.	-
chr1	78267015	78272786	NM_001270384.5.3	.	+
chr1	78324622	78327007	NM_198549.12.9	.	+
chr17	9843442	9850300	NM_201433.8.6	.	-
chr17_ctg5_hap1	167528	168155	NR_027782.4.4	.	-
chr17_ctg5_hap1	616744	618122	NM_015443.2.2	.	+
chr17_ctg5_hap1	693693	705913	NM_001193465.5.4	.	+
chr18	12370847	12371690	NM_006796.3.2	.	-
chr18	12999419	13008630	NM_032142.4.2	.	+
chr18	12999419	13019205	NM_032142.9.2	.	+
chr18	12999419	13030607	NM_032142.11.2	.	+
chr18	13048857	13087276	NM_032142.31.16	.	+
chr18	13087015	13087645	NM_032142.32.31	.	+
chr18	13387339	13387761	NM_181482.3.3	.	+
chr18	18533538	18535206	NM_005406.32.30	.	-
chr18	19345732	19359646	NM_020774.6.2	.	+
chr18	19345732	19399607	NM_020774.12.2	.	+
chr18	19345732	19429349	NM_020774.17.2	.	+
chr18	19371334	19383975	NM_020774.10.7	.	+
chr18	20569183	20581692	NM_002894.15.9	.	+
chr18	20964953	20979611	NM_032933.5.4	.	-
chr18	21644103	21649235	NM_001135993.4.2	.	+
chr18	21644103	21663045	NM_153211.6.2	.	+
chr18	21912905	21921622	NM_080597.7.5	.	-
chr1	82302569	82402521	NM_012302.4.2	.	+
chr18	23872209	23895362	NM_005640.10.8	.	+
chr18	23895192	23901164	NM_005640.11.10	.	+
chr18	2577744	2579028	NM_006101.6.4	.	+
chr18	2718155	2718432	NM_015295.19.18	.	+
chr18	2718155	2722661	NM_015295.20.18	.	+
chr18	2722516	2752550	NM_015295.34.20	.	+
chr18	2726449	2729407	NM_015295.24.22	.	+
chr18	29432408	29432626	NM_014939.24.23	.	-
chr18	29450334	29470829	NM_014939.16.12	.	-
chr18	29691716	29693823	NM_001191324.3.2	.	+
chr18	31187557	31263532	NM_030632.8.2	.	+
chr18	33606862	33613800	NM_018170.6.2	.	-
chr18	39595439	39613921	NM_002647.16.12	.	+
chr18	39623696	39629569	NM_002647.21.20	.	+
chr18	42281139	42281797	NM_015559.2.2	.	+
chr18	44579250	44589732	NM_031303.7.2	.	+
chr18	46858233	46860223	NM_017653.8.7	.	-
chr18	46889530	46906128	NM_017653.6.4	.	-
chr18	48422178	48452268	NM_002396.12.2	.	+
chr18	48422178	48466756	NM_002396.15.2	.	+
chr18	48444479	48458730	NM_001168335.13.7	.	+
chr1	85121514	85136991	NM_001166293.11.2	.	-
chr1	8525984	8674745	NM_012102.12.5	.	-
chr18	54385194	54448887	NM_052834.18.13	.	+
chr18	54423813	54426184	NM_052834.16.15	.	+
chr18	56363597	56367823	NM_006785.4.3	.	+
chr1	8601272	8674745	NM_012102.8.5	.	-
chr18	60206913	60217693	NM_017742.5.2	.	+
chr18	60223435	60232329	NM_017742.11.6	.	+
chr1	8616533	8617582	NM_001042681.6.5	.	-
chr18	6263945	6312055	NM_173464.5.2	.	-
chr18	67788791	67795782	NM_173630.26.24	.	-
chr1	8716031	8716500	NM_012102.3.3	.	-
chr18	74561481	74563895	NM_007345.3.2	.	+
chr18	74561481	74593468	NM_007345.9.2	.	+
chr18	74638992	74672811	NM_007345.30.23	.	+
chr18	756556	756835	NM_005433.2.2	.	-
chr18	77096627	77107925	NM_198531.24.18	.	+
chr18	77455224	77457988	NM_001202504.4.2	.	+
chr18	8718421	8720494	NM_015210.4.3	.	+
chr18	9182379	9221997	NM_001083625.7.2	.	+
chr18	9195548	9221997	NM_001083625.7.3	.	+
chr18	9204473	9211782	NM_015208.6.4	.	+
chr1	89206670	89206971	NM_006256.2.2	.	+
chr1	89236034	89251896	NM_006256.8.4	.	+
chr1	89251786	89271700	NM_006256.12.8	.	+
chr18	9522157	9525849	NM_006788.6.4	.	+
chr18	9524591	9525849	NM_006788.6.5	.	+
chr18	9931806	9937063	NM_194434.4.2	.	+
chr19	10251456	10260644	NM_001130823.32.25	.	-
chr19	10283765	10288043	NM_001379.8.5	.	-
chr19	1032390	1032695	NM_004368.4.3	.	+
chr19	11015626	11019883	NM_199141.4.2	.	+
chr19	11215895	11217363	NM_001195798.5.4	.	+
chr19	1271327	1271466	NR_023312.4.4	.	+
chr19	12734513	12735524	NM_153358.3.2	.	+
chr19	12790270	12791139	NR_038192.5.2	.	-
chr19	12825634	12826553	NM_001136196.9.5	.	-
chr19	13039155	13039661	NM_004461.7.5	.	-
chr19	15471658	15473062	NM_005858.12.10	.	-
chr19	16790794	16793319	NM_024074.4.2	.	+
chr19	17212469	17213367	NM_004145.2.2	.	+
chr19	17264776	17267848	NM_001130065.7.5	.	+
chr19	17273159	17273932	NM_001130065.10.9	.	+
chr19	17311101	17311638	NM_001130065.26.25	.	+
chr19	17424831	17426804	NM_024050.4.2	.	+
chr19	17641563	17643197	NM_173544.4.3	.	+
chr19	17652944	17654440	NM_001098524.13.11	.	+
chr19	18648410	18649246	NM_012181.6.5	.	-
chr19	18650180	18650530	NM_012181.4.3	.	-
chr19	18684102	18684558	NM_003333.3.2	.	+
chr19	18860590	18864395	NM_015321.6.5	.	+
chr19	19603114	19603521	NM_017660.4.3	.	+
chr19	19603114	19607028	NM_017660.7.3	.	+
chr19	19750893	19751380	NM_001288998.7.5	.	-
chr1	92789001	92811471	NM_024813.11.8	.	+
chr1	92798947	92811471	NM_024813.11.9	.	+
chr1	92798947	92846430	NM_024813.12.9	.	+
chr1	93070863	93073284	NM_005665.16.15	.	-
chr1	93070863	93101893	NM_005665.16.12	.	-
chr19	31038849	31040421	NM_014717.4.4	.	+
chr19	3192467	3206423	NM_020170.12.2	.	+
chr19	33108494	33134537	NM_032139.21.6	.	-
chr19	33116779	33119755	NM_032139.17.14	.	-
chr19	33134028	33134537	NM_032139.9.6	.	-
chr19	33406242	33417179	NM_032816.14.11	.	-
chr19	34687538	34712643	NM_015578.9.3	.	+
chr19	34895553	34895895	NM_032346.3.2	.	+
chr19	34921480	34924317	NM_005499.4.2	.	+
chr19	34921480	34925873	NM_005499.5.2	.	+
chr19	34921480	34929671	NM_005499.6.2	.	+
chr19	34922765	34929671	NM_005499.6.3	.	+
chr19	34934748	34955036	NM_005499.15.7	.	+
chr19	34942885	34955036	NM_005499.15.10	.	+
chr19	35510094	35510437	NM_001136199.12.11	.	+
chr19	3623685	3624160	NM_021231.2.2	.	-
chr19	36252919	36253257	NM_001039887.5.4	.	+
chr1	93648916	93730458	NM_206886.27.2	.	+
chr19	3651823	3664912	NM_012398.8.3	.	-
chr19	3660963	3661999	NM_012398.5.4	.	-
chr1	93676358	93698150	NM_206886.18.10	.	+
chr1	93676358	93730458	NM_206886.27.10	.	+
chr19	38198814	38202593	NM_001172677.4.2	.	-
chr19	38673158	38682950	NM_015073.17.16	.	+
chr19	39844645	39847729	NM_018028.5.4	.	+
chr19	39943995	39944161	NM_001130825.3.3	.	+
chr19	4053968	4055245	NM_015898.2.2	.	-
chr19	41089303	41089623	NM_138392.12.11	.	+
chr19	41916541	41929074	NM_001164783.8.2	.	+
chr19	4352893	4353026	NM_001159846.4.4	.	+
chr19	4354945	4355170	NM_032868.8.7	.	+
chr19	4405908	4409756	NM_005483.3.2	.	+
chr19	45528586	45532250	NM_006509.7.5	.	+
chr19	45766370	45766625	NM_031417.4.3	.	+
chr19	45781180	45781873	NM_001199867.10.9	.	+
chr19	46020920	46021352	NM_003370.3.2	.	+
chr19	47767859	47768203	NM_015603.7.6	.	+
chr19	47856010	47856992	NM_014681.2.2	.	+
chr19	47856010	47865950	NM_014681.6.2	.	+
chr19	47919908	47920607	NM_020160.4.2	.	-
chr1	94953097	94956803	NM_002858.16.11	.	+
chr19	49593547	49593777	NM_003089.4.3	.	+
chr19	50285013	50285981	NM_130787.4.2	.	+
chr19	5047486	5082515	NM_015015.9.6	.	+
chr19	5077377	5082515	NM_015015.9.8	.	+
chr19	50906749	50909579	NM_001256849.11.10	.	+
chr19	52003173	52003554	NM_053003.2.2	.	-
chr19	52364156	52384130	NR_024181.7.3	.	-
chr19	53577392	53589574	NM_001102603.6.4	.	-
chr19	5598803	5600271	NM_014649.13.12	.	-
chr19	5604593	5604947	NM_014649.11.10	.	-
chr1	95609446	95616975	NM_001199679.5.2	.	+
chr19	5610005	5613538	NM_014649.9.5	.	-
chr19	5653125	5654467	NM_002967.13.10	.	+
chr19	58755330	58758160	NM_014480.6.4	.	+
chr19	6026173	6040252	NM_000635.6.5	.	-
chr19	7267355	7267907	NM_001079817.2.2	.	-
chr19	8601135	8604912	NM_012335.19.16	.	-
chr19	9007486	9018561	NM_024690.43.24	.	-
chr1	9991948	9994918	NM_032368.6.4	.	-
chr1	9991948	9995685	NM_032368.6.3	.	-
chr20	10536878	10541468	NM_001009608.4.3	.	+
chr20	13567896	13610799	NM_017714.5.2	.	-
chr20	17936008	17937681	NM_014426.3.2	.	-
chr20	19915742	19941455	NM_018993.4.2	.	+
chr20	21306916	21309308	NM_012255.4.2	.	+
chr20	21307127	21312456	NM_012255.8.3	.	+
chr20	21319681	21324846	NM_012255.16.14	.	+
chr20	2903852	2945848	NM_080841.5.1	.	+
chr20	2967410	2969120	NM_080841.8.6	.	+
chr20	30345209	30366787	NM_012112.10.3	.	+
chr20	30345209	30370193	NM_012112.11.3	.	+
chr20	30904020	30904677	NM_004798.5.3	.	+
chr20	30954186	30956926	NM_015338.3.2	.	+
chr20	31376659	31380576	NM_001207055.8.6	.	+
chr20	32659871	32665051	NM_007367.7.3	.	+
chr20	32659871	32666359	NM_016732.9.3	.	+
chr20	32684462	32686439	NM_003908.6.4	.	-
chr20	3277507	3278822	NM_001009984.23.22	.	-
chr20	33001547	33037285	NM_001257137.13.6	.	+
chr20	33027959	33037285	NM_001257137.13.10	.	+
chr20	34309661	34313077	NR_040722.10.8	.	-
chr20	34430494	34451322	NM_016436.6.3	.	+
chr20	35236117	35236221	NM_018840.2.2	.	+
chr20	35236117	35238133	NM_018840.3.2	.	+
chr20	35533766	35540955	NM_015474.12.10	.	-
chr20	35539620	35540955	NM_015474.11.10	.	-
chr20	35539620	35547922	NM_015474.11.7	.	-
chr20	35684548	35693876	NM_002895.10.7	.	-
chr20	36405746	36488746	NM_001281495.16.9	.	+
chr20	36685933	36694658	NM_021215.6.4	.	+
chr20	37612341	37623523	NM_001190809.7.3	.	+
chr20	3925823	3955047	NM_001134338.5.2	.	-
chr20	40161688	40179999	NM_032221.3.2	.	-
chr20	42331129	42333998	NM_001278610.8.7	.	+
chr20	47258705	47259027	NM_020820.29.28	.	-
chr20	47682728	47689234	NM_001316.10.4	.	+
chr20	47688822	47689234	NM_001316.10.9	.	+
chr20	47688822	47708664	NM_001316.22.9	.	+
chr20	47691321	47707559	NR_045796.18.8	.	+
chr20	49177899	49185015	NM_002827.4.2	.	+
chr20	54956488	54961589	NM_003600.6.3	.	-
chr20	57014000	57016139	NM_004738.5.4	.	+
chr20	57094559	57098862	NR_034147.5.2	.	+
chr20	60714130	60716000	NM_002792.4.2	.	-
chr20	61833638	61835159	NM_017798.4.4	.	-
chr20	62559687	62562375	NM_025219.4.2	.	+
chr20	7976672	7990962	NM_021156.5.2	.	-
chr2	100035289	100052403	NM_001037872.12.7	.	-
chr2	100078957	100081447	NM_001037872.3.2	.	-
chr2	100453938	100628033	NM_001025108.7.3	.	-
chr2	100623093	100625394	NM_002285.6.4	.	-
chr2	100623093	100628033	NM_001025108.6.3	.	-
chr2	100720863	100722045	NM_001025108.2.1	.	-
chr2	101874252	101879153	NM_017546.3.2	.	+
chr2	101874252	101881509	NM_017546.4.2	.	+
chr2	101874252	101883341	NM_017546.5.2	.	+
chr2	101898320	101911643	NM_173647.6.2	.	-
chr2	101910475	101911643	NM_173647.3.2	.	-
chr2	10281980	10282502	NM_182626.2.1	.	+
chr2	10559859	10560261	NM_001258357.3.3	.	+
chr2	105924070	105924775	NM_004257.2.2	.	-
chr2	106774513	106782539	NR_045607.4.2	.	-
chr2	10784445	10808849	NM_001261394.12.7	.	-
chr2	10928822	10930015	NM_001282707.11.9	.	-
chr2	109404487	109421464	NM_144978.7.2	.	+
chr2	109455640	109473426	NM_144978.13.11	.	+
chr2	112560004	112561416	NM_022662.33.31	.	-
chr2	112832488	112847295	NM_032824.10.5	.	+
chr2	113057425	113057606	NM_198581.2.2	.	+
chr2	113057425	113082774	NM_198581.11.2	.	+
chr2	114670748	114688973	NR_102318.4.2	.	+
chr2	114697535	114709422	NM_005721.10.7	.	+
chr21	17135209	17138460	NM_001283042.3.2	.	+
chr21	17172075	17205867	NM_001283041.17.6	.	+
chr2	120684173	120702816	NM_002830.16.13	.	+
chr2	120830753	120836157	NM_001184939.10.4	.	+
chr2	122260742	122287901	NM_001207051.8.3	.	-
chr2	128913062	128931513	NR_027671.30.20	.	+
chr21	30358459	30359255	NM_015565.3.2	.	-
chr21	30693541	30693835	NM_206866.2.2	.	+
chr21	30693541	30702014	NM_206866.4.2	.	+
chr21	30698379	30702014	NR_027655.4.3	.	+
chr21	33750753	33756773	NM_014825.5.3	.	-
chr21	34793786	34799339	NM_005534.4.3	.	+
chr21	34799190	34805178	NM_005534.6.4	.	+
chr21	34804483	34805178	NM_005534.6.5	.	+
chr21	35091101	35107509	NM_003024.5.2	.	+
chr2	135160558	135186010	NM_002410.14.11	.	+
chr2	136360069	136362586	NM_015361.3.2	.	+
chr2	136389287	136396692	NM_001282799.12.6	.	+
chr2	136432901	136437894	NM_001282799.17.16	.	+
chr2	136505836	136519481	NM_014607.6.2	.	+
chr2	136505836	136528305	NM_014607.8.2	.	+
chr21	37617345	37618975	NM_005128.19.19	.	+
chr21	37619814	37620866	NM_005128.21.20	.	+
chr21	37705943	37713844	NM_015358.6.2	.	+
chr21	37705943	37717329	NM_015358.8.2	.	+
chr21	37775055	37783902	NM_005441.11.8	.	+
chr21	38610760	38612940	NM_006052.3.2	.	-
chr21	40578033	40601362	NM_033656.37.26	.	-
chr21	40587162	40590586	NM_033656.32.30	.	-
chr21	40596333	40597123	NM_033656.29.28	.	-
chr21	40596333	40601362	NM_033656.29.26	.	-
chr21	40600425	40601362	NM_018963.27.26	.	-
chr2	143913045	143974014	NM_018460.4.2	.	+
chr21	44270150	44296877	NM_033661.11.2	.	-
chr21	44279771	44283706	NR_048535.6.4	.	-
chr21	44514580	44515853	NM_001025203.7.4	.	-
chr2	144966169	144969146	NM_001006636.4.3	.	-
chr2	144966169	144993304	NM_024659.4.2	.	-
chr21	45106684	45106816	NM_015056.12.12	.	+
chr2	145274844	145274986	NM_014795.2.2	.	-
chr21	45496432	45500008	NM_003274.13.10	.	+
chr21	45513943	45518415	NM_003274.21.20	.	+
chr21	46275124	46281186	NM_004339.5.3	.	-
chr2	148653869	148657467	NM_001278579.5.3	.	+
chr2	148730307	148733544	NM_001190879.5.3	.	-
chr2	148730307	148739650	NM_001190879.5.2	.	-
chr2	149519350	149522715	NM_015630.7.5	.	+
chr2	152298418	152303089	NM_018151.20.16	.	+
chr2	153001401	153004814	NM_005843.6.3	.	-
chr2	153520651	153537850	NM_017892.17.6	.	-
chr2	15629017	15651474	NM_015909.12.10	.	-
chr2	160303292	160310312	NM_013450.6.4	.	-
chr2	160335085	160412376	NM_013450.3.2	.	-
chr2	165378489	165383645	NM_004490.6.4	.	-
chr2	165548730	165552346	NM_001278461.12.11	.	-
chr2	168869143	168986268	NM_013233.16.9	.	-
chr2	168986050	169038600	NM_013233.10.2	.	-
chr2	169018296	169038600	NM_013233.5.2	.	-
chr2	170401230	170413807	NR_104020.9.6	.	-
chr2	170666792	170667833	NM_003142.11.9	.	+
chr2	172305190	172314987	NM_001164821.8.4	.	+
chr2	172305190	172333460	NM_025000.11.4	.	+
chr2	174819600	174820960	NM_001017371.2.2	.	-
chr2	176835491	176860374	NM_030650.6.2	.	-
chr2	176844537	176860374	NM_030650.5.2	.	-
chr2	179979791	179982340	NM_178123.16.14	.	-
chr2	190559706	190571872	NM_144708.9.6	.	+
chr2	190656515	190682906	NM_001128144.5.2	.	+
chr2	190670377	190682906	NM_001128144.5.4	.	+
chr2	191109612	191117033	NM_014362.11.8	.	-
chr2	191382245	191383909	NM_001142645.5.3	.	-
chr2	191523883	191537878	NM_005966.6.4	.	+
chr2	191765289	191789319	NM_001256310.11.4	.	+
chr2	196544755	196545774	NM_001127257.2.2	.	+
chr2	196636383	196651895	NM_018897.61.58	.	-
chr2	197521356	197542085	NM_001080539.13.3	.	+
chr2	197872529	197873755	NM_001195144.20.19	.	-
chr2	197943426	197948233	NM_001195144.16.14	.	-
chr2	200233327	200298237	NM_001172517.7.4	.	-
chr2	201719338	201719809	NM_001162407.11.10	.	-
chr2	201873695	201876195	NM_173822.7.6	.	-
chr2	201881713	201888762	NM_173822.5.3	.	-
chr2	202010100	202014558	NM_003879.8.6	.	+
chr2	203329531	203332412	NM_001204.3.2	.	+
chr2	203690417	203693739	NM_001288622.3.2	.	-
chr2	203748920	203749258	NM_018256.10.9	.	-
chr2	206992520	206994966	NM_005006.16.15	.	-
chr2	208589523	208607066	NM_152523.8.3	.	+
chr2	208841374	208842310	NM_001080475.3.3	.	-
chr2	209192903	209212747	NM_015040.35.21	.	+
chr2	209207277	209212747	NM_015040.35.32	.	+
chr2	209209834	209212747	NM_015040.35.33	.	+
chr2	210905143	210940480	NM_152519.8.6	.	-
chr2	210962809	211019335	NM_152519.5.2	.	-
chr2	215645283	215657169	NM_000465.4.3	.	-
chr22	17978441	17979767	NM_031413.4.3	.	+
chr22	18562639	18566498	NM_001127649.3.2	.	+
chr2	220028954	220030144	NM_001144890.9.8	.	-
chr22	21178613	21193019	NM_058004.4.2	.	-
chr22	21288066	21288532	NM_005207.2.2	.	+
chr22	23610594	23637342	NM_004327.16.5	.	+
chr22	23615267	23615961	NM_004327.8.7	.	+
chr22	24056373	24057381	NR_024448.3.2	.	-
chr22	24158956	24167602	NM_001007468.7.6	.	+
chr22	24698162	24709434	NM_001254732.3.2	.	+
chr2	224746658	224760347	NM_020830.10.7	.	-
chr2	224758950	224760347	NM_020830.8.7	.	-
chr2	224862831	224866639	NM_006216.3.2	.	-
chr22	26057542	26063767	NM_005160.6.4	.	+
chr22	26059596	26070495	NM_005160.8.5	.	+
chr22	26063705	26070495	NM_005160.8.6	.	+
chr22	26074782	26091181	NM_005160.13.9	.	+
chr2	227729319	227729842	NM_001167608.4.4	.	+
chr2	227729319	227732034	NM_001167608.5.4	.	+
chr2	227729319	227779067	NM_032276.6.2	.	+
chr2	228384663	228389631	NM_004504.5.3	.	+
chr22	28559079	28559587	NM_001145418.6.6	.	-
chr22	29120964	29130715	NM_007194.4.2	.	-
chr22	30387492	30394846	NM_153050.8.7	.	+
chr2	231120166	231152681	NM_001278452.16.10	.	+
chr2	231940224	231951895	NM_001191037.16.8	.	+
chr22	32134372	32134897	NM_173566.2.2	.	-
chr22	32874967	32881196	NM_012179.4.2	.	+
chr2	234296902	234299129	NM_152879.3.2	.	+
chr2	234343025	234350641	NM_003648.9.3	.	+
chr2	234358627	234360706	NM_152879.18.16	.	+
chr2	236617822	236626288	NM_001244888.3.2	.	+
chr22	37868480	37870715	NM_001166343.6.5	.	-
chr22	38895404	38897285	NM_001098504.3.2	.	-
chr22	38917612	38964294	NM_007068.13.2	.	-
chr22	38958291	38964294	NM_007068.5.2	.	-
chr2	239090705	239093928	NM_030768.9.6	.	-
chr2	24046127	24046439	NM_017552.16.16	.	-
chr22	40825609	40859290	NM_001282662.7.4	.	-
chr2	240929490	240946787	NM_004544.9.7	.	-
chr2	240929490	240954277	NM_004544.9.5	.	-
chr22	41521867	41537226	NM_001429.10.3	.	+
chr22	41554415	41558783	NM_001429.21.19	.	+
chr22	41568502	41569788	NM_001429.29.28	.	+
chr22	41670603	41677086	NM_001278651.4.3	.	-
chr22	41738532	41739580	NM_017590.13.12	.	+
chr2	242079935	242080168	NM_001252124.3.3	.	-
chr2	242186166	242189395	NM_203346.16.12	.	-
chr22	42204878	42206295	NM_024821.4.2	.	+
chr22	42204878	42209826	NM_024821.6.2	.	+
chr2	242285580	242287606	NM_004404.11.10	.	+
chr2	242346951	242375953	NM_001282984.12.5	.	+
chr2	242373572	242374445	NM_001282984.11.10	.	+
chr2	242374376	242375953	NM_001282983.12.11	.	+
chr2	242407554	242407792	NM_014808.18.18	.	+
chr22	42415314	42416100	NM_152613.4.2	.	+
chr2	242644067	242651486	NM_032329.5.2	.	+
chr22	42807412	42807742	NM_145912.2.2	.	-
chr2	243056789	243064606	NR_024437.5.3	.	+
chr2	24357988	24369956	NM_001145710.7.3	.	+
chr2	24362239	24384483	NM_001145710.8.5	.	+
chr2	24493539	24498718	NM_019595.19.17	.	-
chr2	24521533	24526731	NM_147152.13.9	.	-
chr22	45574118	45574781	NM_153645.6.6	.	+
chr22	45574118	45577248	NM_007172.6.5	.	+
chr22	45726483	45728591	NM_001104595.7.6	.	+
chr22	46125304	46136418	NM_001167621.8.6	.	+
chr22	47188416	47193517	NM_001284304.5.2	.	+
chr22	47370185	47393605	NM_001284305.10.9	.	+
chr2	24866834	24905997	NM_147223.6.2	.	+
chr22	50181037	50192767	NM_014577.7.3	.	-
chr2	26022253	26068432	NM_018263.4.2	.	-
chr2	26501481	26502983	NM_001281512.9.7	.	+
chr2	26596234	26606215	NM_033505.7.5	.	+
chr2	27822449	27824309	NM_001271287.6.3	.	+
chr2	29006772	29011675	NM_206876.7.6	.	+
chr2	30748452	30756180	NM_001002257.3.2	.	+
chr2	30785011	30791042	NM_182551.6.5	.	+
chr2	32142994	32168452	NM_001137602.4.2	.	-
chr2	32602655	32631625	NM_016252.9.2	.	+
chr2	32631566	32641231	NM_016252.10.9	.	+
chr2	32664575	32666530	NM_016252.17.16	.	+
chr2	32688261	32690232	NM_016252.26.24	.	+
chr2	32703702	32704685	NM_016252.37.36	.	+
chr2	32703702	32725176	NM_016252.46.36	.	+
chr2	37111074	37113969	NM_003162.9.8	.	-
chr2	37121040	37132761	NM_003162.7.4	.	-
chr2	37276795	37276986	NM_019024.18.18	.	-
chr2	37283582	37284623	NM_019024.16.15	.	-
chr2	38536520	38542476	NR_024191.8.4	.	-
chr2	38545676	38546161	NR_024191.3.2	.	-
chr2	38975720	38975795	NM_001031684.4.4	.	-
chr2	40655612	40657444	NM_001112800.1.1	.	-
chr2	42946127	42950175	NM_001282755.17.16	.	+
chr2	45773870	45780869	NM_018079.14.11	.	-
chr2	45773870	45789895	NM_018079.14.10	.	-
chr2	47177501	47184146	NM_001288953.4.3	.	+
chr2	48059487	48060209	NM_025133.11.8	.	-
chr2	48059487	48066908	NM_025133.11.2	.	-
chr2	48573339	48573890	NM_002158.3.3	.	+
chr2	53921020	53978078	NM_001164165.9.3	.	-
chr2	54122143	54128696	NM_014614.34.28	.	-
chr2	55209650	55214834	NM_007008.3.2	.	-
chr2	55252221	55255356	NM_207521.3.2	.	-
chr2	55808702	55816092	NM_020463.8.5	.	-
chr2	55867761	55871855	NM_033109.26.23	.	-
chr2	55870292	55871855	NM_033109.25.23	.	-
chr2	58425713	58459247	NM_001114636.7.2	.	-
chr2	58449076	58459247	NM_001114636.5.2	.	-
chr2	61118817	61128218	NM_002908.4.2	.	+
chr2	61144011	61145741	NM_002908.7.5	.	+
chr2	61258553	61259248	NM_002618.2.2	.	+
chr2	61315293	61315603	NM_001129993.10.9	.	+
chr2	61454201	61463524	NM_014709.62.54	.	-
chr2	61749745	61753656	NM_003400.4.3	.	-
chr2	61749745	61761038	NM_003400.4.2	.	-
chr2	62100136	62103369	NM_001256721.9.7	.	-
chr2	62100331	62100428	NM_001256721.8.8	.	-
chr2	64083439	64085070	NM_006759.3.2	.	+
chr2	65318116	65325200	NM_004161.4.3	.	-
chr2	65466985	65482828	NM_001005386.7.2	.	+
chr2	68613633	68621308	NM_002664.8.5	.	+
chr2	68717321	68772444	NM_173545.8.2	.	+
chr2	69565029	69565697	NM_002056.14.13	.	-
chr2	71366924	71371668	NM_005791.8.6	.	+
chr2	71582848	71607695	NM_001252612.10.3	.	+
chr2	71590282	71597135	NM_001014972.8.4	.	+
chr2	7160603	7170346	NM_014746.8.6	.	+
chr2	72958135	72960247	NM_015189.5.3	.	-
chr2	73188259	73198814	NM_144579.13.11	.	-
chr2	73746901	73800551	NM_015120.16.11	.	+
chr2	74300675	74307718	NM_001287491.5.4	.	+
chr2	74386217	74399879	NM_018221.5.2	.	-
chr2	86308723	86310291	NM_015425.8.7	.	-
chr2	86335472	86346167	NM_017952.7.2	.	+
chr2	86343652	86346167	NM_017952.7.5	.	+
chr2	86734601	86737602	NM_001005753.4.3	.	-
chr2	88874183	88913371	NM_004836.13.2	.	-
chr2	89084114	89092011	NR_015424.12.6	.	+
chr2	9022640	9098771	NM_138799.6.2	.	-
chr2	9048750	9098771	NM_138799.4.2	.	-
chr2	9650107	9676957	NM_003183.11.3	.	-
chr2	97810254	97810449	NM_001164315.10.9	.	+
chr2	97823843	97833504	NM_001164315.22.16	.	+
chr2	97860462	97864395	NM_001164315.44.39	.	+
chr2	97860462	97870000	NM_001164315.50.39	.	+
chr2	97866070	97873743	NM_001164315.54.45	.	+
chr2	98154630	98171717	NM_025190.32.13	.	-
chr2	98430433	98435184	NM_015348.15.12	.	-
chr2	99786012	99787892	NM_138798.6.4	.	-
chr2	99802639	99812219	NR_028356.6.2	.	+
chr3	10094070	10103895	NM_001018115.20.18	.	+
chr3	10128817	10130634	NM_001018115.36.34	.	+
chr3	101374947	101391057	NM_014415.7.2	.	-
chr3	101389973	101391057	NM_014415.3.2	.	-
chr3	107429298	107435696	NM_001142568.5.4	.	+
chr3	108273222	108279688	NM_020890.18.14	.	-
chr3	111632165	111639266	NM_001134438.5.3	.	+
chr3	113302255	113329991	NM_017699.18.7	.	+
chr3	113720441	113724809	NM_020817.13.10	.	-
chr3	113737524	113765579	NM_020817.8.3	.	-
chr3	11399891	11421526	NM_001144912.16.12	.	+
chr3	119219541	119222868	NM_016589.4.2	.	+
chr3	119219541	119236162	NM_016589.6.2	.	+
chr3	119222378	119232566	NM_016589.5.3	.	+
chr3	119222378	119236162	NM_016589.6.3	.	+
chr3	121363664	121363775	NM_005335.5.5	.	-
chr3	125006946	125042288	NM_021964.5.3	.	-
chr3	125032151	125042288	NM_021964.4.3	.	-
chr3	12538016	12545283	NM_025265.5.4	.	+
chr3	127980970	127983624	NM_021937.4.3	.	+
chr3	129599151	129599402	NM_001017395.1.1	.	-
chr3	12961929	12983365	NM_001134382.6.2	.	-
chr3	133901845	133914026	NM_001005861.10.7	.	-
chr3	135979320	135980907	NM_000532.5.4	.	+
chr3	136152397	136196254	NM_005862.16.10	.	-
chr3	136170874	136221621	NM_005862.14.8	.	-
chr3	136219064	136287703	NM_005862.9.5	.	-
chr3	136323150	136323315	NM_005862.4.4	.	-
chr3	138289159	138290198	NM_001288966.6.4	.	-
chr3	142455220	142467302	NM_003304.3.2	.	+
chr3	142738810	142752192	NM_001080415.18.7	.	+
chr3	149563797	149589941	NM_007282.5.3	.	+
chr3	149563797	149639014	NM_007282.9.3	.	+
chr3	149613259	149639014	NM_007282.9.6	.	+
chr3	150289744	150290316	NM_032025.10.10	.	+
chr3	15073885	15076316	NM_003298.12.11	.	+
chr3	152017193	152018156	NM_207297.1.1	.	+
chr3	15288238	15288964	NM_014296.19.18	.	+
chr3	155611306	155615830	NM_003875.3.2	.	+
chr3	155611306	155629068	NM_003875.7.2	.	+
chr3	155615715	155640091	NM_003875.11.3	.	+
chr3	155632207	155637127	NM_003875.10.8	.	+
chr3	15762421	15836813	NM_015199.8.2	.	-
chr3	157839891	157841780	NM_001271834.3.2	.	+
chr3	158363953	158371256	NM_024996.7.3	.	+
chr3	160018670	160037727	NM_001190241.13.10	.	-
chr3	160131260	160132305	NM_001288753.9.8	.	+
chr3	16399438	16411786	NM_015150.7.6	.	-
chr3	167217940	167254788	NM_178824.14.7	.	-
chr3	169694733	169706147	NM_003262.7.3	.	+
chr3	169703592	169706147	NM_003262.7.6	.	+
chr3	169831147	169840532	NM_024947.11.9	.	-
chr3	169831147	169867032	NM_024947.11.5	.	-
chr3	169854206	169867032	NM_024947.7.5	.	-
chr3	169863210	169867032	NM_024947.6.5	.	-
chr3	169889160	169896726	NM_024947.4.2	.	-
chr3	170077486	170109048	NM_001145098.7.2	.	+
chr3	17051165	17056403	NM_001144382.5.4	.	+
chr3	171830241	171851336	NM_001135095.3.2	.	+
chr3	171965322	172003774	NM_001135095.7.5	.	+
chr3	172003715	172028671	NM_022763.11.7	.	+
chr3	179096128	179096602	NM_033540.14.13	.	+
chr3	179131199	179137293	NM_021629.8.4	.	-
chr3	179316462	179320585	NM_020409.4.2	.	-
chr3	180685838	180688146	NM_001013438.15.14	.	+
chr3	182665025	182683541	NM_020640.6.2	.	-
chr3	183361267	183369064	NM_017644.3.2	.	+
chr3	183361267	183390272	NM_017644.7.2	.	+
chr3	183368083	183369064	NM_017644.3.3	.	+
chr3	183435438	183504089	NM_018023.20.3	.	+
chr3	183515710	183519316	NM_018023.25.22	.	+
chr3	183580540	183585848	NM_018622.4.2	.	-
chr3	191074876	191087825	NM_174908.5.2	.	+
chr3	194169185	194175121	NM_024524.11.8	.	-
chr3	195101737	195112876	NM_012287.4.2	.	-
chr3	195605123	195615477	NM_001010938.9.2	.	-
chr3	196094898	196098913	NM_015562.8.6	.	-
chr3	196118683	196129890	NM_015562.5.3	.	-
chr3	196533449	196534785	NM_002577.7.6	.	+
chr3	196753530	196753630	NM_005929.3.3	.	-
chr3	196778447	196786869	NM_001098424.25.24	.	-
chr3	196846280	196869639	NM_001204386.12.7	.	-
chr3	197249510	197273357	NM_004051.5.2	.	-
chr3	197544046	197556544	NM_032773.6.3	.	+
chr3	23996027	24009514	NM_005126.7.2	.	+
chr3	27490141	27493989	NM_001258379.3.2	.	-
chr3	31617887	31621588	NM_178862.3.2	.	+
chr3	31617887	31641951	NM_178862.5.2	.	+
chr3	3178943	3182332	NM_182916.4.3	.	+
chr3	3182193	3186394	NM_182916.5.4	.	+
chr3	32586367	32587457	NM_016141.4.3	.	-
chr3	33109721	33110462	NM_000404.4.3	.	-
chr3	33725850	33738425	NM_015097.6.2	.	-
chr3	35721278	35732497	NM_001267617.9.2	.	+
chr3	35748465	35750562	NM_016300.11.10	.	+
chr3	37136282	37138151	NM_001134369.6.5	.	-
chr3	39108038	39130809	NM_020839.16.4	.	+
chr3	39111133	39127101	NM_020839.14.7	.	+
chr3	43341245	43345284	NM_017719.3.2	.	+
chr3	44496612	44497188	NM_181489.3.3	.	-
chr3	44826336	44869792	NM_020242.24.6	.	+
chr3	44835708	44835918	NM_020242.8.8	.	+
chr3	44867530	44869792	NM_020242.24.21	.	+
chr3	44871462	44881948	NM_020242.28.25	.	+
chr3	4558159	4562778	NM_002222.4.3	.	+
chr3	47079155	47108608	NM_014159.18.13	.	-
chr3	47139444	47144913	NM_014159.9.7	.	-
chr3	47139444	47147610	NM_014159.9.6	.	-
chr3	47139444	47158244	NM_014159.9.4	.	-
chr3	47142947	47144913	NM_014159.8.7	.	-
chr3	47467486	47469157	NM_012235.7.5	.	-
chr3	47476497	47484581	NM_012235.3.2	.	-
chr3	47712147	47718272	NM_003074.19.17	.	-
chr3	47716964	47727660	NM_003074.18.14	.	-
chr3	47719687	47727660	NM_003074.16.14	.	-
chr3	47762155	47787483	NM_003074.7.3	.	-
chr3	47770514	47814426	NM_003074.6.2	.	-
chr3	47777523	47814426	NM_003074.5.2	.	-
chr3	47882366	47884745	NM_138615.9.7	.	+
chr3	48960180	48965246	NM_006321.3.2	.	+
chr3	50137414	50143142	NR_036627.9.5	.	+
chr3	50145502	50145737	NR_036627.13.12	.	+
chr3	5213834	5214425	NM_018184.4.3	.	+
chr3	5215701	5216099	NM_018184.6.5	.	+
chr3	52360155	52362030	NM_015512.6.4	.	+
chr3	52734277	52734512	NM_152932.3.2	.	-
chr3	52771601	52773650	NM_001193533.14.13	.	-
chr3	52771601	52775515	NM_001193533.14.12	.	-
chr3	52946553	52950230	NM_016329.16.14	.	-
chr3	56600621	56601081	NM_001141947.6.5	.	+
chr3	56626997	56628056	NM_001012506.10.8	.	+
chr3	56661064	56662642	NM_001112736.21.19	.	-
chr3	56694758	56707753	NM_001112736.11.2	.	-
chr3	56700287	56707753	NM_001112736.7.2	.	-
chr3	56703727	56707753	NM_001112736.5.2	.	-
chr3	57276883	57282379	NM_012096.10.7	.	+
chr3	66436404	66449465	NM_015541.13.10	.	-
chr3	66455621	66467690	NM_015541.9.4	.	-
chr3	66455621	66512933	NM_015541.9.2	.	-
chr3	67546221	67548719	NM_003848.9.8	.	-
chr3	69077050	69077446	NM_007114.13.12	.	-
chr3	72890195	72893574	NM_018130.4.2	.	-
chr3	8977554	8983488	NM_020165.7.5	.	-
chr3	9711115	9712854	NM_001077525.6.5	.	+
chr4	10099334	10105610	NM_017491.5.3	.	-
chr4	102750964	102839346	NM_001083907.7.2	.	+
chr4	103501691	103504114	NM_001165412.10.9	.	+
chr4	103571693	103611928	NM_005908.13.6	.	-
chr4	103610730	103647840	NM_005908.7.2	.	-
chr4	103635594	103647840	NM_005908.5.2	.	-
chr4	103644027	103647840	NM_005908.4.2	.	-
chr4	106345352	106377902	NM_176866.3.2	.	-
chr4	106613132	106614643	NM_001142471.5.4	.	-
chr4	107092251	107133992	NM_001163435.23.20	.	-
chr4	108866125	108868693	NM_183075.3.2	.	+
chr4	110384056	110394342	NM_001042734.3.2	.	+
chr4	110412482	110416012	NM_001042734.5.4	.	+
chr4	120381337	120384134	NR_037630.5.2	.	+
chr4	121631463	121732604	NM_018699.15.8	.	-
chr4	1219147	1232125	NM_001328.4.2	.	-
chr4	1219147	1235307	NM_001012614.5.2	.	-
chr4	123270312	123274310	NM_015312.79.76	.	+
chr4	128930074	128932855	NM_001039717.7.5	.	+
chr4	129857809	129880932	NM_144643.18.12	.	-
chr4	129857809	129891623	NM_144643.18.10	.	-
chr4	129857809	129920949	NM_144643.18.7	.	-
chr4	129867161	129925031	NM_144643.16.6	.	-
chr4	129873923	129920949	NM_144643.14.7	.	-
chr4	129913321	129925031	NM_144643.9.6	.	-
chr4	129913321	129960251	NM_144643.9.5	.	-
chr4	139981477	139994721	NM_001276459.5.2	.	-
chr4	140444507	140450374	NM_030648.5.4	.	-
chr4	140810510	140812121	NM_018717.3.2	.	-
chr4	144464661	144465125	NM_003601.16.15	.	+
chr4	146744573	146770713	NM_178835.8.6	.	-
chr4	148860975	148876525	NM_024605.16.14	.	+
chr4	153562079	153574079	NM_152680.6.2	.	-
chr4	154524454	154533552	NM_001131007.26.24	.	+
chr4	15626874	15646280	NM_001193535.9.2	.	-
chr4	156617907	156643344	NM_001130683.9.3	.	+
chr4	15818133	15826639	NM_001775.3.2	.	+
chr4	170428187	170429482	NM_001199397.23.21	.	-
chr4	170458959	170511960	NM_001199399.17.6	.	-
chr4	174169130	174169591	NM_017423.2.2	.	+
chr4	17816475	17816981	NM_022346.5.4	.	+
chr4	178260936	178281831	NM_018248.9.5	.	+
chr4	178274461	178274882	NM_018248.8.8	.	+
chr4	178274461	178281831	NM_018248.9.8	.	+
chr4	184605457	184618988	NM_199053.25.14	.	+
chr4	186168447	186188309	NM_031953.5.2	.	+
chr4	186168447	186209236	NM_031953.6.2	.	+
chr4	186180001	186188309	NM_031953.5.3	.	+
chr4	187627716	187630999	NM_005245.2.2	.	-
chr4	1902352	1906105	NM_133331.4.3	.	+
chr4	1902352	1932497	NM_133331.7.3	.	+
chr4	1902352	1936989	NM_133335.7.2	.	+
chr4	1902352	1952930	NM_133330.12.4	.	+
chr4	25253942	25265471	NM_018323.7.2	.	+
chr4	25256686	25265471	NM_018323.7.3	.	+
chr4	25315667	25317022	NM_024936.3.2	.	+
chr4	25334804	25335610	NM_024936.5.4	.	+
chr4	25789845	25834732	NM_015187.13.5	.	-
chr4	26997000	27010624	NM_001169118.11.4	.	+
chr4	3088665	3109150	NM_002111.6.2	.	+
chr4	37633006	37640126	NM_001085399.6.4	.	-
chr4	38022211	38029500	NM_015173.7.5	.	+
chr4	38037208	38047524	NM_015173.10.8	.	+
chr4	38091552	38104778	NM_001253912.17.15	.	+
chr4	39322002	39325037	NM_002913.9.7	.	-
chr4	39328182	39329376	NM_002913.6.5	.	-
chr4	39839475	39843676	NM_001100399.32.31	.	-
chr4	39900008	39904080	NM_001100399.16.13	.	-
chr4	40113703	40119644	NM_018177.8.6	.	+
chr4	42003632	42051496	NM_006345.9.2	.	+
chr4	42024854	42025401	NM_006345.6.5	.	+
chr4	42505466	42546003	NM_001105529.23.19	.	-
chr4	42554521	42583749	NM_006095.17.10	.	-
chr4	42618049	42629126	NM_001105529.5.2	.	-
chr4	47562965	47565782	NM_020453.15.14	.	+
chr4	48512075	48555400	NM_015030.59.36	.	-
chr4	52729602	52758017	NM_001287757.8.3	.	+
chr4	54249939	54256040	NM_001134937.5.4	.	+
chr4	54265896	54310270	NM_001134938.12.8	.	+
chr4	54292038	54310270	NM_001134937.15.11	.	+
chr4	56277780	56284152	NM_018475.4.2	.	+
chr4	6825911	6843931	NM_014743.4.3	.	+
chr4	6925099	6925838	NM_001113361.2.2	.	+
chr4	724418	738476	NM_006315.8.2	.	+
chr4	737261	738476	NM_006315.8.7	.	+
chr4	73950965	73958017	NM_032217.30.29	.	-
chr4	73956383	73958017	NM_001286771.29.29	.	-
chr4	75040222	75091111	NM_001144978.6.2	.	+
chr4	78694234	78697546	NM_001286790.4.2	.	-
chr4	83276456	83279973	NM_031369.7.3	.	-
chr4	83276456	83280792	NM_002138.7.3	.	-
chr4	83799882	83803093	NM_001077207.4.2	.	-
chr4	84361015	84362556	NM_133636.8.7	.	-
chr4	84511351	84519876	NM_001256421.12.7	.	+
chr4	85686962	85694082	NM_014991.32.30	.	-
chr4	85818063	85853516	NM_014991.3.2	.	-
chr4	87967317	87968746	NM_005935.3.2	.	+
chr4	88012944	88036451	NM_001166693.12.7	.	+
chr4	88091230	88106951	NM_020803.8.3	.	-
chr4	88983057	88989213	NM_000297.13.10	.	+
chr4	89393559	89397181	NM_016323.12.11	.	+
chr4	89396991	89415482	NM_016323.18.12	.	+
chr4	95561426	95578698	NM_006457.11.9	.	+
chr5	10415599	10417516	NM_001270660.21.20	.	+
chr5	107356625	107684231	NM_001163315.7.4	.	-
chr5	107684099	107703654	NM_001163315.4.2	.	-
chr5	1085346	1087148	NM_006598.7.6	.	-
chr5	109049220	109065214	NM_002372.4.2	.	+
chr5	112321531	112337371	NM_152624.7.2	.	+
chr5	112321531	112339774	NM_152624.8.2	.	+
chr5	115202366	115238689	NM_001284.5.2	.	+
chr5	122137563	122144050	NM_003100.7.4	.	+
chr5	122881110	122893258	NM_001031812.4.2	.	+
chr5	124036706	124036962	NM_020747.2.2	.	-
chr5	125939261	125939875	NM_032177.2.2	.	+
chr5	127466758	127493856	NR_046207.16.5	.	+
chr5	130721235	130726801	NM_001038702.4.3	.	+
chr5	131013395	131044965	NM_133372.13.8	.	-
chr5	131940497	131945088	NM_005732.19.16	.	+
chr5	131951694	131953986	NM_005732.21.20	.	+
chr5	132227855	132228810	NM_014423.13.12	.	-
chr5	132426884	132428481	NM_002154.13.12	.	+
chr5	132428391	132437570	NM_002154.17.13	.	+
chr5	134705095	134705832	NM_138609.4.3	.	-
chr5	137278563	137278905	NM_001101801.20.19	.	-
chr5	137320945	137324004	NM_001101800.10.8	.	-
chr5	137726701	137735701	NM_016604.11.8	.	+
chr5	137897268	137903250	NM_004134.10.7	.	-
chr5	138699447	138700432	NM_016480.3.2	.	+
chr5	139819703	139825560	NM_017747.6.4	.	+
chr5	139819703	139828890	NM_020690.7.4	.	+
chr5	139889221	139889766	NM_017747.22.21	.	+
chr5	142416760	142437312	NM_015071.17.13	.	+
chr5	14601073	14602441	NM_019018.5.2	.	+
chr5	148889441	148892772	NM_001271741.7.5	.	-
chr5	150578557	150585036	NM_015621.4.2	.	-
chr5	151169883	151170623	NM_005754.4.3	.	+
chr5	153413350	153414527	NM_018691.4.2	.	-
chr5	167915606	167921655	NM_002887.5.2	.	+
chr5	167915606	167924353	NM_002887.7.2	.	+
chr5	167986036	167986162	NM_024594.6.6	.	-
chr5	167986036	167996003	NM_024594.6.2	.	-
chr5	167993017	167996003	NM_024594.3.2	.	-
chr5	169122806	169129431	NM_004946.14.10	.	+
chr5	169230061	169267856	NM_004946.27.26	.	+
chr5	170305100	170323119	NM_022897.5.2	.	+
chr5	170305100	170351554	NM_022897.12.2	.	+
chr5	171482591	171484477	NM_005990.16.15	.	-
chr5	176370335	176385155	NM_001199297.11.8	.	-
chr5	176468126	176477937	NM_012279.5.2	.	+
chr5	176636636	176639196	NM_172349.6.6	.	+
chr5	179044051	179044111	NM_005520.10.10	.	-
chr5	179132679	179137066	NM_001024649.7.2	.	+
chr5	179135239	179137066	NM_001746.7.5	.	+
chr5	179136873	179143295	NM_001024649.8.7	.	+
chr5	179688683	179707608	NM_001135044.5.2	.	-
chr5	179976930	179980471	NM_015455.4.3	.	+
chr5	179994087	179995003	NM_015455.9.8	.	+
chr5	180664608	180665239	NM_006098.7.6	.	-
chr5	31421378	31424578	NM_013235.29.27	.	-
chr5	32135677	32143986	NM_022130.3.2	.	-
chr5	32364053	32417897	NM_016107.19.4	.	-
chr5	36136410	36143508	NM_001007527.6.2	.	-
chr5	36211945	36227667	NM_001085411.7.2	.	-
chr5	36953719	36976504	NM_015384.9.2	.	+
chr5	37026330	37027514	NM_015384.32.31	.	+
chr5	37238958	37243221	NM_023073.8.6	.	-
chr5	38991050	39003724	NM_001285440.7.4	.	-
chr5	39002636	39021238	NM_152756.5.3	.	-
chr5	40764615	40777688	NM_006251.8.2	.	-
chr5	40771820	40777688	NM_206907.5.2	.	-
chr5	43122140	43162033	NM_003432.6.2	.	+
chr5	43161350	43162033	NM_003432.6.5	.	+
chr5	43675612	43702838	NM_012343.21.18	.	+
chr5	49695692	49707217	NM_198449.8.3	.	-
chr5	49698119	49707217	NM_198449.7.3	.	-
chr5	50055476	50059076	NM_024615.7.4	.	+
chr5	54562965	54568003	NM_019030.23.18	.	-
chr5	56160560	56161804	NM_005921.6.4	.	+
chr5	56170858	56177099	NM_005921.13.10	.	+
chr5	56526672	56527148	NM_001127236.4.3	.	+
chr5	56542126	56545403	NM_022913.9.7	.	+
chr5	59938638	59943360	NM_001145208.6.3	.	-
chr5	59982788	59983054	NM_018369.2.2	.	-
chr5	60768507	60768864	NM_020928.2.2	.	+
chr5	61653517	61657356	NM_001243952.12.9	.	+
chr5	61846193	61857084	NM_016338.27.25	.	+
chr5	65284462	65310553	NM_001253697.7.2	.	+
chr5	65288537	65310553	NM_001253698.7.3	.	+
chr5	6604250	6605521	NR_037947.16.14	.	-
chr5	68419025	68423959	NM_022902.15.14	.	+
chr5	68470703	68471364	NM_031966.7.6	.	+
chr5	68522164	68524214	NM_033281.3.2	.	+
chr5	68553869	68558131	NM_001799.8.6	.	+
chr5	68881420	68882183	NM_001042490.15.14	.	+
chr5	70294550	70297970	NM_004536.9.7	.	-
chr5	70297524	70297970	NM_022892.6.5	.	-
chr5	70888752	70898460	NM_022132.5.2	.	+
chr5	72370568	72373320	NM_001146032.20.19	.	+
chr5	74046403	74047318	NM_170681.7.6	.	-
chr5	74130250	74137504	NM_015566.5.2	.	-
chr5	76758919	76760634	NM_018268.4.3	.	-
chr5	77423853	77461496	NM_001271769.17.12	.	-
chr5	78915434	78919312	NM_001114393.5.3	.	+
chr5	80071512	80088663	NM_002439.19.16	.	+
chr5	80071512	80109560	NM_002439.20.16	.	+
chr5	89783816	89793523	NM_006467.5.3	.	+
chr5	89947420	89954095	NR_003149.21.18	.	+
chr5	93964515	93966448	NM_032290.4.2	.	+
chr5	93978977	93990457	NM_032290.9.5	.	+
chr5	94224583	94259726	NM_001002796.12.7	.	-
chr5	94244955	94259726	NM_001002796.10.7	.	-
chr5	96314841	96322374	NM_175920.4.2	.	+
chr5	98204198	98208259	NM_001270.30.26	.	-
chr5	98208120	98229310	NM_001270.26.13	.	-
chr6	107824860	107827631	NM_018013.3.2	.	+
chr6	108225832	108246136	NM_007214.11.3	.	-
chr6	108243000	108246136	NM_007214.4.3	.	-
chr6	108243000	108250718	NM_007214.4.2	.	-
chr6	108984657	108986092	NM_001455.2.2	.	+
chr6	109931567	109940439	NM_001145128.17.13	.	-
chr6	111208707	111211559	NM_001287215.4.2	.	+
chr6	111583459	111585149	NM_153369.3.2	.	+
chr6	116966876	116982009	NM_145062.9.3	.	-
chr6	117010482	117013555	NM_002269.4.2	.	+
chr6	117010482	117026323	NM_002269.7.2	.	+
chr6	117013217	117026323	NM_002269.7.3	.	+
chr6	117019866	117026323	NM_002269.7.5	.	+
chr6	117861830	117864374	NM_173674.12.10	.	+
chr6	118014204	118015343	NM_138459.3.2	.	+
chr6	126329537	126342426	NM_001031712.12.8	.	+
chr6	131276244	131277639	NM_001135554.3.2	.	-
chr6	133138098	133138200	NM_001016.5.5	.	+
chr6	135360710	135363264	NM_006620.4.3	.	-
chr6	13632601	13644961	NM_005493.12.6	.	-
chr6	13639794	13644961	NM_005493.9.6	.	-
chr6	139264649	139265759	NM_001286611.7.5	.	-
chr6	139487420	139488461	NM_016217.2.2	.	+
chr6	144724258	144898424	NM_007124.50.2	.	+
chr6	144808683	144814592	NM_007124.32.28	.	+
chr6	144843115	144844324	NM_007124.40.39	.	+
chr6	144843115	144854396	NM_007124.42.39	.	+
chr6	144858717	144860579	NM_007124.44.43	.	+
chr6	145103057	145124283	NM_007124.64.60	.	+
chr6	146125507	146127557	NM_032145.2.2	.	-
chr6	146209155	146216113	NM_173082.29.26	.	-
chr6	147581750	147599340	NM_001127715.8.5	.	+
chr6	149663820	149691235	NM_015093.4.3	.	+
chr6	149699153	149700654	NM_015093.5.5	.	+
chr6	149854593	149856874	NM_139126.7.5	.	-
chr6	149899957	149903739	NM_138785.7.4	.	+
chr6	149918198	149919486	NM_007044.10.8	.	-
chr6	149924403	149925918	NM_007044.6.5	.	-
chr6	150063525	150064851	NR_104456.4.3	.	-
chr6	151669845	151674887	NM_144497.2.2	.	+
chr6	155095122	155116273	NM_001286199.7.3	.	+
chr6	15615497	15638035	NM_001271668.5.3	.	-
chr6	158288578	158296208	NM_016224.4.2	.	+
chr6	159001971	159010814	NM_020823.6.3	.	+
chr6	159001971	159029782	NM_020823.10.3	.	+
chr6	159004985	159010814	NM_020823.6.4	.	+
chr6	160467529	160469575	NM_000876.18.15	.	+
chr6	160490899	160495007	NM_000876.35.31	.	+
chr6	170626457	170632347	NM_032448.3.2	.	+
chr6	170852688	170858201	NM_002793.4.2	.	-
chr6	17665469	17676001	NM_005124.9.3	.	-
chr6	18160113	18166609	NM_153042.6.3	.	+
chr6	18160113	18171710	NM_153042.7.3	.	+
chr6	18215237	18218116	NM_153042.17.16	.	+
chr6	20546576	20548936	NM_017774.4.3	.	+
chr6	22020567	22020771	NR_015410.7.7	.	+
chr6	24716375	24716552	NM_030939.2.2	.	-
chr6	35565024	35604935	NM_001145777.6.3	.	-
chr6	37611584	37612425	NM_153487.14.13	.	-
chr6	393097	393368	NM_001195286.2.2	.	+
chr6	42559888	42562042	NM_015255.4.3	.	+
chr6	42630995	42633983	NM_015255.34.32	.	+
chr6	42641528	42652609	NM_015255.44.37	.	+
chr6	43023282	43024183	NM_015950.6.3	.	-
chr6	43523572	43526328	NM_020750.13.12	.	-
chr6	43538593	43540315	NM_020750.4.3	.	-
chr6	47220991	47254331	NM_014452.4.2	.	-
chr6	47251673	47254331	NM_014452.3.2	.	-
chr6	4891946	4892613	NR_026590.4.4	.	+
chr6	5368782	5404934	NM_006567.3.2	.	+
chr6	56955608	56963939	NM_001031623.3.2	.	+
chr6	64286340	64289236	NM_003463.5.2	.	+
chr6	70447833	70462248	NM_018368.7.4	.	-
chr6	74149931	74150168	NM_138441.3.3	.	-
chr6	7602855	7606428	NM_152551.8.6	.	+
chr6	76331247	76357517	NM_001100409.6.2	.	+
chr6	76344422	76388643	NM_001100409.15.5	.	+
chr6	76412360	76412788	NM_001100409.18.18	.	+
chr6	79752559	79770535	NM_017934.7.5	.	-
chr6	82900789	82914675	NM_015525.25.17	.	-
chr6	82923943	82924546	NM_015525.12.12	.	-
chr6	83728691	83754378	NM_198920.8.4	.	-
chr6	84108085	84117620	NM_002395.3.2	.	-
chr6	84862263	84865229	NM_014895.23.22	.	-
chr6	84894904	84913814	NM_014895.13.7	.	-
chr6	86235843	86251761	NM_020468.18.13	.	-
chr6	86267693	86284096	NM_020468.5.2	.	-
chr6	88265125	88279308	NM_020320.5.2	.	-
chr6	89554075	89614674	NM_001286428.10.5	.	-
chr6	90461149	90463341	NM_014611.23.22	.	-
chr6	90513046	90513273	NM_014611.2.2	.	-
chr6	90556280	90566918	NM_001137667.6.2	.	+
chr6	90562884	90566918	NM_012115.6.3	.	+
chr6	90718320	90798828	NM_001170794.4.3	.	-
chr6	90798679	90981660	NM_021813.5.2	.	-
chr6	90916287	90981660	NM_021813.4.2	.	-
chr6	96990769	96999389	NM_015323.16.12	.	+
chr6	99860426	99864304	NM_032870.4.2	.	-
chr6_mann_hap4	2472881	2473095	NM_001105564.3.3	.	-
chr6_mcf_hap5	3466379	3467562	NM_004381.11.9	.	-
chr7	100281172	100281541	NM_022574.17.16	.	-
chr7	100410368	100410830	NM_004444.12.11	.	-
chr7	101813725	101838883	NM_001202546.13.9	.	+
chr7	102038066	102045130	NM_024653.4.2	.	+
chr7	102039994	102047945	NR_038967.8.6	.	+
chr7	102181539	102182109	NM_001097615.6.5	.	-
chr7	102280650	102281220	NM_032959.6.5	.	-
chr7	102398300	102401858	NM_001145268.4.3	.	+
chr7	102962378	102963241	NM_001129887.10.8	.	-
chr7	104714065	104717880	NM_182931.11.7	.	+
chr7	104714065	104722244	NM_182931.13.7	.	+
chr7	104719292	104731761	NM_182931.15.12	.	+
chr7	105099614	105105861	NM_019042.15.13	.	-
chr7	107002477	107053077	NM_006348.10.7	.	-
chr7	111127293	111161505	NM_001244606.4.3	.	-
chr7	111926927	111927129	NM_021994.2.2	.	+
chr7	121000096	121023064	NM_001040020.8.2	.	-
chr7	128655032	128658211	NM_012470.4.2	.	-
chr7	128845043	128846428	NM_005631.6.3	.	+
chr7	129350213	129350411	NM_001040110.7.7	.	+
chr7	129760588	129762042	NM_014997.5.4	.	+
chr7	131060182	131084192	NM_013255.6.2	.	+
chr7	131071878	131084192	NM_013255.6.3	.	+
chr7	133002037	133041327	NM_001037126.6.5	.	+
chr7	135262543	135277940	NM_015135.12.6	.	+
chr7	137330217	137363398	NM_004717.6.3	.	-
chr7	137597736	137600758	NM_194071.4.3	.	-
chr7	138951078	138957186	NM_173569.9.7	.	+
chr7	139086882	139090533	NM_001270643.6.5	.	+
chr7	139415730	139416814	NM_001113239.2.2	.	-
chr7	139818912	139820329	NM_030647.9.8	.	-
chr7	139827241	139833456	NM_030647.5.3	.	-
chr7	140055467	140055564	NM_001287498.7.7	.	-
chr7	140439611	140487384	NM_004333.17.9	.	-
chr7	140453074	140507862	NM_004333.15.5	.	-
chr7	140476711	140494267	NM_004333.13.8	.	-
chr7	141747584	141799537	NM_004668.44.22	.	+
chr7	148543561	148544397	NM_004456.3.2	.	-
chr7	148716083	148718239	NM_004911.3.2	.	-
chr7	151167656	151188100	NM_005614.7.2	.	-
chr7	151188028	151188100	NM_005614.2.2	.	-
chr7	151882642	151884932	NM_170606.34.32	.	-
chr7	151960100	152012423	NM_170606.9.4	.	-
chr7	152007050	152012423	NM_170606.6.4	.	-
chr7	152027685	152055760	NM_170606.3.2	.	-
chr7	152480271	152522207	NM_020445.9.2	.	+
chr7	155457868	155473602	NM_053043.5.2	.	+
chr7	155465560	155473602	NM_053043.5.3	.	+
chr7	156549086	156629579	NM_022458.9.2	.	-
chr7	156994414	157024021	NM_014671.18.11	.	+
chr7	157009560	157018233	NM_014671.17.14	.	+
chr7	157155854	157160177	NM_005494.5.3	.	+
chr7	157159195	157160177	NM_005494.5.4	.	+
chr7	157174939	157178305	NM_058246.8.6	.	+
chr7	158531713	158540971	NM_020728.18.15	.	-
chr7	158552176	158557544	NM_020728.13.9	.	-
chr7	158552176	158591763	NM_020728.13.2	.	-
chr7	158566031	158591763	NM_020728.7.2	.	-
chr7	158580694	158591763	NM_020728.6.2	.	-
chr7	158672374	158698782	NM_018051.11.5	.	+
chr7	17885217	17890587	NM_015132.12.10	.	-
chr7	17908029	17915413	NM_015132.9.6	.	-
chr7	1997263	2054277	NM_001013836.16.13	.	-
chr7	21516696	21521741	NM_003112.5.4	.	+
chr7	22330793	22357656	NM_012294.6.2	.	-
chr7	2269618	2270362	NM_001013836.3.2	.	-
chr7	23015828	23023664	NM_032581.7.3	.	-
chr7	23023562	23030758	NM_032581.3.2	.	-
chr7	23224688	23226765	NM_007342.3.2	.	+
chr7	23381682	23391205	NM_006547.10.6	.	-
chr7	23555981	23562051	NM_001282757.4.2	.	-
chr7	23650789	23651172	NM_138771.3.3	.	+
chr7	2404006	2406083	NM_001037283.7.6	.	+
chr7	24663284	24690331	NM_016447.6.3	.	+
chr7	24663284	24708279	NM_016447.10.3	.	+
chr7	24663284	24720139	NM_016447.12.3	.	+
chr7	24703208	24705708	NM_016447.9.7	.	+
chr7	24718749	24720139	NM_016447.12.11	.	+
chr7	26233194	26236101	NM_031243.9.7	.	-
chr7	2985452	2987421	NM_032415.4.3	.	-
chr7	32584305	32594208	NM_015060.8.3	.	+
chr7	32672154	32678977	NR_036680.9.7	.	-
chr7	35180644	35189886	NR_002833.11.7	.	-
chr7	35677959	35709938	NM_022373.6.4	.	-
chr7	35707043	35712888	NM_022373.5.3	.	-
chr7	3658711	3681737	NM_152744.4.2	.	+
chr7	37262219	37382367	NM_014800.10.2	.	-
chr7	38829400	38869928	NM_014396.10.5	.	-
chr7	40027197	40041630	NM_031267.5.2	.	+
chr7	40037092	40041630	NM_003718.5.3	.	+
chr7	43635499	43635712	NM_004760.2.2	.	+
chr7	44054204	44056122	NR_003655.3.2	.	-
chr7	44880497	44882953	NM_012412.3.2	.	-
chr7	47331552	47344601	NM_022748.27.21	.	-
chr7	48450116	48452180	NM_152701.41.40	.	+
chr7	48550679	48567941	NM_152701.55.51	.	+
chr7	56049902	56051561	NM_001483.6.5	.	+
chr7	56125685	56126395	NM_001762.8.6	.	+
chr7	5941287	5944900	NM_015622.7.5	.	+
chr7	5941287	5949747	NM_015622.8.5	.	+
chr7	5942291	5949747	NM_015622.8.6	.	+
chr7	5963017	5963593	NM_015622.14.13	.	+
chr7	6026389	6027251	NM_000535.11.11	.	-
chr7	6085701	6089676	NM_001134335.6.3	.	-
chr7	65429309	65432894	NM_000181.11.10	.	-
chr7	6840578	6841154	NM_198097.14.13	.	-
chr7	6854394	6861995	NM_198097.8.6	.	-
chr7	72643600	72644294	NR_003186.4.4	.	+
chr7	7273933	7278553	NM_020156.3.2	.	+
chr7	72861593	72884813	NM_032408.16.8	.	-
chr7	72863871	72884813	NM_032408.15.8	.	-
chr7	73521339	73523366	NM_001204426.9.7	.	+
chr7	73654267	73661093	NM_001278791.7.5	.	-
chr7	73752777	73753334	NM_032421.3.3	.	+
chr7	74197281	74197975	NM_000265.7.6	.	+
chr7	74524751	74528329	NM_001003795.3.2	.	+
chr7	74528190	74536811	NM_173537.4.3	.	+
chr7	74536691	74549020	NM_001003795.9.4	.	+
chr7	74576463	74582682	NR_003187.8.3	.	-
chr7	74578130	74578824	NR_003187.7.6	.	-
chr7	8043537	8099878	NM_138426.5.2	.	+
chr7	81689743	81746489	NM_000722.10.6	.	-
chr7	87068982	87069718	NM_018849.14.13	.	-
chr7	89982129	89984544	NM_033107.4.2	.	+
chr7	90355880	90356126	NM_001287136.2.2	.	+
chr7	90376995	90419967	NM_001287136.4.3	.	+
chr7	90376995	90492584	NM_001287135.6.4	.	+
chr7	94173722	94181739	NM_022900.16.11	.	+
[truncated: 220 more rows]

## Sheet: Fibroblasts
DISTINCT PTES STRUCTURES IDENTIFIED FROM DATASET MINED IN Jeck et al., 2013
#structure - composite of id, donor exon order and acceptor exon order
chromosome	start	stop	structure	raw_count (omitted)	strand
chr10	100144703	100147064	uc001kpb.3.14.13	.	-
chr10	100150354	100150839	uc001kpc.3.12.11	.	-
chr10	100189329	100191048	uc009xwb.3.9.7	.	-
chr10	101120591	101122153	uc010qpi.2.4.3	.	+
chr10	101439017	101439632	uc009xwl.3.6.5	.	+
chr10	101486724	101487320	uc010qpj.2.4.3	.	-
chr10	101643767	101648710	uc010qpl.1.7.4	.	-
chr10	101643767	101659823	uc001kqh.2.12.4	.	-
chr10	101645443	101648710	uc001kqj.2.14.12	.	-
chr10	101645443	101667851	uc001kqj.2.14.6	.	-
chr10	101648581	101656154	uc001kqh.2.9.7	.	-
chr10	101654702	101659823	uc001kqg.2.8.4	.	-
chr10	101657842	101659823	uc001kqg.2.6.4	.	-
chr10	101659675	101659823	uc001kqh.2.4.4	.	-
chr10	101667751	101668903	uc001kqh.2.3.2	.	-
chr10	101714970	101716962	uc001kqj.2.4.4	.	-
chr10	101714970	101731891	uc001kqj.2.4.2	.	-
chr10	101728871	101731891	uc001kqj.2.3.2	.	-
chr10	101927104	101935827	uc001kqo.4.8.6	.	-
chr10	101933964	101939004	uc001kqo.4.7.4	.	-
chr10	101950625	101967089	uc001kqp.3.20.11	.	-
chr10	101959727	101964956	uc001kqp.3.16.12	.	-
chr10	101964262	101969546	uc001kqp.3.13.10	.	-
chr10	101996606	101997988	uc001kqs.1.11.10	.	-
chr10	101997778	101997988	uc001kqs.1.10.10	.	-
chr10	102003454	102006692	uc001kqt.1.8.6	.	-
chr10	102003454	102010089	uc001kqq.1.10.7	.	-
chr10	102003454	102013296	uc010qpn.1.7.3	.	-
chr10	102005555	102006692	uc001kqq.1.9.8	.	-
chr10	102016018	102020076	uc001kqq.1.5.4	.	-
chr10	102019974	102021820	uc001kqq.1.4.2	.	-
chr10	102114183	102114389	uc001kqy.3.4.4	.	+
chr10	102683731	102685776	uc001krs.3.6.5	.	+
chr10	102683731	102690835	uc001krs.3.9.5	.	+
chr10	102697158	102698493	uc001krs.3.11.10	.	+
chr10	102697158	102703885	uc001krs.3.12.10	.	+
chr10	102697158	102707604	uc001krs.3.15.10	.	+
chr10	102697158	102710510	uc001krs.3.17.10	.	+
chr10	102697158	102716294	uc001krt.4.18.10	.	+
chr10	102703782	102710510	uc001krt.4.17.12	.	+
chr10	102703782	102716294	uc001krs.3.18.12	.	+
chr10	102707516	102710510	uc001krs.3.17.15	.	+
chr10	102739604	102740986	uc001krv.3.14.10	.	+
chr10	102750192	102750767	uc021pxb.1.4.3	.	+
chr10	102763263	102763923	uc010qpw.2.3.3	.	+
chr10	102777855	102778974	uc001kso.2.9.8	.	-
chr10	102794448	102794612	uc010qpx.2.2.2	.	+
chr10	103281395	103298128	uc001ktb.4.12.4	.	+
chr10	103344358	103345913	uc001kti.2.5.3	.	-
chr10	103371384	103436193	uc001kto.3.8.2	.	-
chr10	103384501	103436193	uc001kto.3.6.2	.	-
chr10	103427642	103433430	uc001kto.3.5.3	.	-
chr10	103427642	103436193	uc001kto.3.5.2	.	-
chr10	103432671	103433430	uc001kto.3.4.3	.	-
chr10	103432671	103436193	uc001kto.3.4.2	.	-
chr10	103552595	103563776	uc009xws.2.11.7	.	-
chr10	103552595	103567658	uc010qqe.1.11.5	.	-
chr10	103552595	103570071	uc001ktv.2.12.4	.	-
chr10	103557736	103570071	uc009xws.2.9.4	.	-
chr10	103557736	103573363	uc001ktv.2.10.2	.	-
chr10	103558598	103560157	uc009xwt.2.7.6	.	-
chr10	103558598	103567658	uc001ktv.2.9.5	.	-
chr10	103559998	103567658	uc009xwt.2.6.4	.	-
chr10	103559998	103570071	uc001ktv.2.8.4	.	-
chr10	103563491	103563776	uc009xws.2.7.7	.	-
chr10	103565801	103570071	uc001ktv.2.6.4	.	-
chr10	103567486	103567658	uc001ktw.2.5.5	.	-
chr10	103567486	103573363	uc009xws.2.5.2	.	-
chr10	103649168	103699695	uc009xwy.1.24.23	.	-
chr10	103649168	103717489	uc009xwx.1.6.4	.	-
chr10	103699619	103717489	uc009xwy.1.23.21	.	-
chr10	103699619	103735057	uc009xwy.1.23.20	.	-
chr10	103699619	103755112	uc009xwy.1.23.16	.	-
chr10	103699619	103773781	uc009xwy.1.23.9	.	-
chr10	103716353	103717489	uc009xwy.1.22.21	.	-
chr10	103716353	103735057	uc009xwy.1.22.20	.	-
chr10	103716353	103755112	uc009xwy.1.22.16	.	-
chr10	103734968	103750368	uc009xwx.1.3.2	.	-
chr10	103734968	103751795	uc009xwx.1.3.1	.	-
chr10	103734968	103755112	uc009xwy.1.20.16	.	-
chr10	103734968	103766390	uc009xwy.1.20.14	.	-
chr10	103734968	103769206	uc009xwy.1.20.13	.	-
chr10	103734968	103773781	uc009xwy.1.20.9	.	-
chr10	103750307	103772633	uc009xwy.1.19.10	.	-
chr10	103750307	103799882	uc009xwy.1.19.2	.	-
chr10	103761727	103773781	uc009xwy.1.15.9	.	-
chr10	103761727	103799882	uc009xwy.1.15.2	.	-
chr10	103766296	103771540	uc009xwy.1.14.11	.	-
chr10	103766296	103773781	uc009xwy.1.14.9	.	-
chr10	103766296	103789502	uc009xwy.1.14.5	.	-
chr10	103766296	103799882	uc009xwy.1.14.2	.	-
chr10	103771479	103799882	uc009xwy.1.11.2	.	-
chr10	103783233	103785005	uc009xwy.1.8.6	.	-
chr10	103783233	103789502	uc009xwy.1.8.5	.	-
chr10	103783233	103793096	uc009xwy.1.8.3	.	-
chr10	103783233	103799882	uc009xwy.1.8.2	.	-
chr10	103783431	103793096	uc009xwy.1.7.3	.	-
chr10	103783431	103799882	uc009xwy.1.7.2	.	-
chr10	103784912	103789502	uc009xwy.1.6.5	.	-
chr10	103784912	103793096	uc009xwy.1.6.3	.	-
chr10	103789394	103793096	uc009xwy.1.5.3	.	-
chr10	103789394	103799882	uc009xwy.1.5.2	.	-
chr10	103792782	103799882	uc009xwy.1.4.2	.	-
chr10	1038428	1045035	uc001ift.3.6.2	.	+
chr10	1038428	1046953	uc010qad.2.7.2	.	+
chr10	103902801	103904847	uc001kum.3.8.6	.	+
chr10	103902801	103909086	uc001kun.3.13.6	.	+
chr10	103916775	103917312	uc001kuo.2.4.2	.	+
chr10	103916775	103917971	uc001kuq.2.5.2	.	+
chr10	103916942	103917312	uc001kuq.2.4.3	.	+
chr10	104018685	104019873	uc001kux.2.3.2	.	+
chr10	104018685	104103939	uc001kuw.3.4.2	.	+
chr10	104117795	104119192	uc001kuz.2.11.9	.	+
chr10	104117795	104121669	uc001kux.2.14.9	.	+
chr10	104119940	104120152	uc001kuz.2.12.12	.	+
chr10	104120778	104125356	uc001kuz.2.18.13	.	+
chr10	104121474	104122421	uc001kuy.2.15.14	.	+
chr10	104122231	104123555	uc001kux.2.17.15	.	+
chr10	104135115	104136885	uc001kuy.2.33.30	.	+
chr10	104135115	104136897	uc001kux.2.33.30	.	+
chr10	104136691	104136897	uc001kux.2.33.33	.	+
chr10	104232610	104233769	uc010qql.2.9.7	.	+
chr10	104233326	104233769	uc010qql.2.9.8	.	+
chr10	104243916	104245490	uc010qqo.2.5.4	.	-
chr10	104247906	104248895	uc010qqo.2.3.2	.	-
chr10	104247906	104250370	uc010qqn.2.3.2	.	-
chr10	104352338	104353822	uc001kvy.2.6.4	.	+
chr10	104352338	104359301	uc001kvx.3.8.4	.	+
chr10	104414409	104416142	uc001kvz.2.5.2	.	+
chr10	104414836	104415070	uc001kvz.2.3.3	.	+
chr10	104445572	104449700	uc001kwa.3.5.4	.	-
chr10	104445572	104465246	uc001kwa.3.5.2	.	-
chr10	104449649	104465246	uc001kwa.3.4.2	.	-
chr10	104486368	104488286	uc001kwb.2.4.2	.	+
chr10	104488187	104495666	uc001kwb.2.11.4	.	+
chr10	104491479	104493360	uc001kwb.2.10.7	.	+
chr10	1044942	1053068	uc010qae.2.10.6	.	+
chr10	104557749	104569811	uc001kwe.4.3.2	.	+
chr10	104569649	104569811	uc001kwf.4.3.3	.	+
chr10	104632204	104632990	uc009xxh.3.5.4	.	+
chr10	104632204	104634418	uc001kwj.3.10.8	.	+
chr10	104632204	104638748	uc009xxh.3.9.4	.	+
chr10	104636710	104650435	uc001kwk.3.10.7	.	+
chr10	1046616	1051847	uc010qae.2.9.7	.	+
chr10	1046616	1053068	uc010qae.2.10.7	.	+
chr10	104809463	104814223	uc001kwm.3.3.2	.	+
chr10	104809463	104816721	uc001kwm.3.4.2	.	+
chr10	104809463	104828479	uc001kwm.3.5.2	.	+
chr10	104851320	104854212	uc001kwq.3.15.12	.	-
chr10	104853728	104854212	uc001kwo.3.14.13	.	-
chr10	104860991	104934739	uc001kwq.3.6.2	.	-
chr10	104934614	104941085	uc001kwo.3.3.2	.	-
chr10	105073942	105086389	uc009xxl.3.10.9	.	-
chr10	105106994	105108756	uc001kwt.3.5.2	.	-
chr10	105108472	105108756	uc009xxl.3.3.2	.	-
chr10	105141477	105143124	uc001kwv.3.7.6	.	+
chr10	105141477	105145247	uc001kwv.3.8.6	.	+
chr10	105165741	105166547	uc001kwy.1.7.6	.	+
chr10	105165741	105169563	uc001kwy.1.8.6	.	+
chr10	1051757	1053068	uc010qad.2.9.8	.	+
chr10	105177548	105181324	uc001kwy.1.17.14	.	+
chr10	105187085	105194732	uc001kwy.1.25.21	.	+
chr10	105197771	105198565	uc001kwy.1.27.26	.	+
chr10	105199502	105200607	uc001kwy.1.30.28	.	+
chr10	105200490	105201732	uc001kwy.1.31.30	.	+
chr10	105202921	105203090	uc001kwy.1.33.33	.	+
chr10	105365554	105377071	uc010qqu.1.11.8	.	-
chr10	105371337	105386959	uc010qqs.1.6.3	.	-
chr10	105371337	105420872	uc001kxj.1.12.8	.	-
chr10	105382226	105420872	uc010qqr.2.4.2	.	-
chr10	105420740	105484119	uc010qqu.1.5.3	.	-
chr10	105657305	105664914	uc001kxl.3.6.3	.	-
chr10	105659819	105670380	uc001kxm.3.5.3	.	-
chr10	105664848	105670380	uc001kxl.3.3.2	.	-
chr10	105750432	105752891	uc001kxo.1.4.2	.	+
chr10	105767934	105778666	uc001kxo.1.15.12	.	+
chr10	105777917	105778666	uc001kxo.1.15.14	.	+
chr10	106019333	106022835	uc001kya.3.4.3	.	+
chr10	106118098	106130812	uc001kyh.3.7.2	.	+
chr10	106118098	106139978	uc001kyh.3.9.2	.	+
chr10	111651479	111667573	uc009xxt.2.5.3	.	-
chr10	111651479	111674857	uc010qrb.2.5.2	.	-
chr10	111667448	111674857	uc009xxt.2.3.2	.	-
chr10	1118055	1126416	uc031ptc.1.5.2	.	+
chr10	111860382	111860606	uc001kyv.3.2.2	.	+
chr10	111860382	111872673	uc001kyv.3.3.2	.	+
chr10	111883774	111890244	uc001kys.4.13.10	.	+
chr10	112262478	112266912	uc001kzd.3.3.2	.	+
chr10	112266692	112266912	uc001kzd.3.3.3	.	+
chr10	112349362	112352981	uc001kze.3.18.14	.	+
chr10	112352830	112358048	uc001kze.3.20.18	.	+
chr10	112356155	112358048	uc001kze.3.20.19	.	+
chr10	1125950	1126416	uc001ige.3.5.4	.	+
chr10	112711365	112724819	uc009xxx.3.3.2	.	+
chr10	112723882	112724819	uc001kzn.3.1.1	.	+
chr10	112723882	112745523	uc001kzl.4.3.2	.	+
chr10	1130342	1132297	uc001igf.1.7.6	.	+
chr10	1130342	1142186	uc001igf.1.9.6	.	+
chr10	1130342	1151207	uc001igf.1.11.6	.	+
chr10	1139391	1151207	uc001igf.1.11.8	.	+
chr10	114220282	114224416	uc001kzy.3.3.2	.	+
chr10	114286845	114298089	uc001kzy.3.5.4	.	+
chr10	114286845	114428757	uc001kzz.3.7.4	.	+
chr10	1149538	1151207	uc009xhm.1.11.10	.	+
chr10	1149538	1170964	uc001igg.1.12.9	.	+
chr10	1149541	1151207	uc009xhn.1.10.9	.	+
chr10	1149541	1170964	uc009xhn.1.12.9	.	+
chr10	1151065	1170964	uc001igg.1.12.10	.	+
chr10	11523768	11527910	uc001iks.1.13.10	.	-
chr10	115480790	115486193	uc001laq.4.6.3	.	+
chr10	11551593	11569566	uc001ikt.3.6.3	.	-
chr10	11560533	11639716	uc001ikt.3.5.2	.	-
chr10	115636279	115644139	uc001lax.2.5.3	.	+
chr10	116590610	116596005	uc001lcc.3.5.2	.	+
chr10	116590610	116608496	uc001lcc.3.13.2	.	+
chr10	116603499	116608496	uc001lcc.3.13.7	.	+
chr10	116730126	116734144	uc010qsl.2.7.5	.	+
chr10	116879948	116889297	uc001lcf.4.5.2	.	+
chr10	116879948	116975638	uc001lcg.3.9.2	.	+
chr10	1170157	1170964	uc009xhm.1.13.12	.	+
chr10	117849251	117856275	uc009xyr.3.8.6	.	-
chr10	117849251	117885068	uc001lci.3.7.4	.	-
chr10	117884731	117885068	uc001lci.3.4.4	.	-
chr10	118451861	118460640	uc001lct.3.6.4	.	-
chr10	118451861	118464789	uc001lct.3.6.3	.	-
chr10	118451861	118466796	uc001lcu.3.8.4	.	-
chr10	11893995	11894214	uc001ikx.3.2.2	.	+
chr10	119078382	119100613	uc001lde.1.3.2	.	-
chr10	11908529	11908782	uc001ikx.3.3.3	.	+
chr10	11971863	11978711	uc001ila.3.20.18	.	-
chr10	11973639	11978711	uc001ilc.3.20.19	.	-
chr10	11978543	11984762	uc001ilb.3.19.18	.	-
chr10	119793492	119800076	uc009xyz.2.4.2	.	-
chr10	119798482	119800076	uc009xyz.2.3.2	.	-
chr10	11990367	11994248	uc001ilb.3.16.15	.	-
chr10	11997230	12006124	uc001ilb.3.14.11	.	-
chr10	12021055	12056183	uc001ilb.3.9.4	.	-
chr10	12039670	12042008	uc001ilb.3.8.7	.	-
chr10	12039670	12046726	uc001ilc.3.8.5	.	-
chr10	12039670	12056183	uc001ila.3.7.3	.	-
chr10	12041904	12056183	uc001ila.3.6.3	.	-
chr10	120445494	120454742	uc010qst.1.9.6	.	-
chr10	120445494	120489922	uc010qst.1.9.2	.	-
chr10	120450776	120454742	uc001lds.1.7.6	.	-
chr10	120450776	120467099	uc010qst.1.7.4	.	-
chr10	120460817	120489922	uc001lds.1.5.2	.	-
chr10	120467003	120489922	uc001lds.1.4.2	.	-
chr10	120488806	120489922	uc001lds.1.3.2	.	-
chr10	12070743	12071523	uc001ilb.3.3.3	.	-
chr10	120797749	120797951	uc001ldu.3.20.20	.	-
chr10	120801505	120803654	uc010qsu.2.19.18	.	-
chr10	120810710	120816365	uc010qsu.2.15.14	.	-
chr10	120818723	120820840	uc010qsu.2.11.8	.	-
chr10	120818723	120833089	uc010qsu.2.11.3	.	-
chr10	120819113	120820356	uc010qsu.2.10.9	.	-
chr10	120824910	120833449	uc001ldu.3.7.2	.	-
chr10	120828957	120830597	uc001ldu.3.6.5	.	-
chr10	120832401	120833089	uc001ldu.3.4.3	.	-
chr10	120832401	120833449	uc001ldu.3.4.2	.	-
chr10	120832952	120833449	uc001ldu.3.3.2	.	-
chr10	120867459	120877179	uc010qsy.2.4.2	.	+
chr10	120867459	120879964	uc010qsw.2.4.2	.	+
chr10	120867459	120892121	uc010qsy.2.8.2	.	+
chr10	120871360	120877179	uc001ldw.3.4.3	.	+
chr10	120871360	120883081	uc010qsy.2.6.3	.	+
chr10	120882980	120889134	uc001ldw.3.7.6	.	+
chr10	120931893	120934104	uc001lec.3.5.3	.	-
chr10	120931893	120936665	uc021pzp.1.5.2	.	-
chr10	120933248	120936665	uc001lec.3.4.2	.	-
chr10	121201510	121203264	uc001led.3.12.11	.	+
chr10	121201510	121207772	uc001led.3.13.11	.	+
chr10	12123470	12126750	uc001ild.5.3.2	.	+
chr10	12123470	12129728	uc001ild.5.4.2	.	+
chr10	12123470	12131254	uc001ild.5.5.2	.	+
chr10	12123470	12133683	uc001ild.5.6.2	.	+
chr10	12123470	12136270	uc001ild.5.7.2	.	+
chr10	12123470	12139995	uc001ild.5.8.2	.	+
chr10	12123470	12142261	uc001ild.5.9.2	.	+
chr10	12123470	12143180	uc001ild.5.10.2	.	+
chr10	12123470	12150014	uc001ild.5.12.2	.	+
chr10	12123470	12155063	uc001ild.5.13.2	.	+
chr10	12123470	12159754	uc001ild.5.14.2	.	+
chr10	12123470	12162266	uc001ild.5.16.2	.	+
chr10	12126538	12126750	uc001ild.5.3.3	.	+
chr10	12126538	12129728	uc001ild.5.4.3	.	+
chr10	12126538	12131254	uc001ild.5.5.3	.	+
chr10	12126538	12133683	uc001ild.5.6.3	.	+
chr10	12126538	12136270	uc001ild.5.7.3	.	+
chr10	12126538	12139995	uc001ild.5.8.3	.	+
chr10	121275020	121286936	uc001lef.3.4.2	.	-
chr10	12129533	12129728	uc001ild.5.4.4	.	+
chr10	12129533	12133683	uc001ild.5.6.4	.	+
chr10	12129533	12136270	uc001ild.5.7.4	.	+
chr10	12129533	12162266	uc001ild.5.16.4	.	+
chr10	12130984	12133683	uc001ild.5.6.5	.	+
chr10	12130984	12136270	uc001ild.5.7.5	.	+
chr10	12133511	12136270	uc001ild.5.7.6	.	+
chr10	121336122	121340050	uc010qtb.1.11.6	.	-
chr10	121336591	121347760	uc001lej.1.10.2	.	-
chr10	121338237	121347760	uc001lej.1.7.2	.	-
chr10	12136071	12150014	uc001ild.5.12.7	.	+
chr10	12136071	12155063	uc001ild.5.13.7	.	+
chr10	12136071	12162266	uc001ild.5.16.7	.	+
chr10	12139682	12139995	uc001ild.5.8.8	.	+
chr10	12139682	12143180	uc001ild.5.10.8	.	+
chr10	12139682	12162266	uc001ild.5.16.8	.	+
chr10	12142176	12143180	uc001ild.5.10.9	.	+
chr10	121431766	121432168	uc001lel.3.3.3	.	+
chr10	12148244	12150014	uc001ild.5.12.11	.	+
chr10	12148244	12155063	uc001ild.5.13.11	.	+
chr10	12148244	12162266	uc001ild.5.16.11	.	+
chr10	12154898	12159754	uc001ild.5.14.13	.	+
chr10	12154898	12162266	uc001ild.5.16.13	.	+
chr10	121556226	121563809	uc001leo.3.10.7	.	+
chr10	121556226	121571467	uc001leo.3.15.7	.	+
chr10	121564895	121565992	uc001leo.3.12.11	.	+
chr10	12159671	12160917	uc001ild.5.15.14	.	+
chr10	12159671	12162266	uc001ild.5.16.14	.	+
chr10	121602765	121609088	uc001les.2.9.7	.	-
chr10	121602765	121612684	uc001les.2.9.6	.	-
chr10	12160747	12160917	uc001ild.5.15.15	.	+
chr10	12160747	12162266	uc001ild.5.16.15	.	+
chr10	121657938	121663789	uc001leu.2.4.2	.	+
chr10	121662310	121663789	uc001leu.2.4.3	.	+
chr10	121663595	121668642	uc001leu.2.5.4	.	+
chr10	121668552	121671676	uc001leu.2.6.5	.	+
chr10	121668552	121675401	uc010qtc.2.7.4	.	+
chr10	121668552	121678023	uc001leu.2.10.5	.	+
chr10	121671555	121685739	uc001leu.2.13.6	.	+
chr10	121671555	121689274	uc001leu.2.14.6	.	+
chr10	121674241	121689943	uc010qtc.2.14.6	.	+
chr10	121685547	121691830	uc001leu.2.16.13	.	+
chr10	121685547	121693299	uc001leu.2.18.13	.	+
chr10	121689118	121693299	uc001leu.2.18.14	.	+
chr10	12175239	12191960	uc001ilg.4.6.2	.	+
chr10	12202928	12204288	uc001ilf.4.12.11	.	+
chr10	12214763	12215812	uc001ilj.3.7.6	.	-
chr10	122263329	122280607	uc001lev.1.5.2	.	+
chr10	122273422	122280607	uc001ley.1.5.3	.	+
chr10	122273422	122334813	uc001lev.1.6.3	.	+
chr10	12251965	12259466	uc001ill.3.6.3	.	+
chr10	12257738	12259466	uc001ill.3.6.5	.	+
chr10	122618154	122619794	uc021pzt.1.4.3	.	+
chr10	122624558	122643400	uc021pzt.1.14.6	.	+
chr10	122650227	122662744	uc001lfd.1.21.17	.	+
chr10	12277046	12288276	uc001ill.3.11.8	.	+
chr10	123549683	123683844	uc001lfq.3.11.2	.	-
chr10	123596232	123683844	uc001lfp.3.10.2	.	-
chr10	123600596	123683844	uc010qtt.2.9.2	.	-
chr10	123629520	123662135	uc001lfp.3.8.6	.	-
chr10	123629520	123673408	uc010qtt.2.8.4	.	-
chr10	123658355	123670666	uc001lfp.3.7.5	.	-
chr10	123658355	123673408	uc010qts.2.5.2	.	-
chr10	123658355	123683844	uc010qtt.2.7.2	.	-
chr10	123659380	123670666	uc001lfr.4.5.4	.	-
chr10	123661905	123681926	uc001lfq.3.6.3	.	-
chr10	123661905	123683844	uc010qtt.2.6.2	.	-
chr10	123670420	123673408	uc001lfq.3.5.4	.	-
chr10	123670420	123683844	uc001lfp.3.5.2	.	-
chr10	123673304	123683844	uc001lfq.3.4.2	.	-
chr10	123718838	123721032	uc001lfs.3.10.7	.	-
chr10	123727169	123730584	uc001lfs.3.4.3	.	-
chr10	124151818	124152857	uc001lgf.2.3.2	.	+
chr10	124151818	124166189	uc001lgg.2.5.1	.	+
chr10	124151818	124172561	uc001lgf.2.7.2	.	+
chr10	124172435	124177484	uc001lge.2.8.6	.	+
chr10	124755509	124766692	uc031pxm.1.5.2	.	-
chr10	125771848	125780928	uc001lhm.4.7.6	.	-
chr10	125771848	125806240	uc001lhm.4.7.2	.	-
chr10	125798030	125804435	uc010que.3.5.3	.	-
chr10	125798030	125806240	uc001lho.4.5.2	.	-
chr10	126091495	126097534	uc001lhq.3.7.3	.	-
chr10	126097110	126097534	uc001lhp.3.4.3	.	-
chr10	126097110	126100769	uc001lhp.3.4.2	.	-
chr10	126172707	126186697	uc001lhs.2.5.2	.	+
chr10	126176990	126186697	uc001lhs.2.5.3	.	+
chr10	126185529	126205840	uc001lhs.2.6.4	.	+
chr10	126370175	126370948	uc001lhw.3.4.4	.	-
chr10	126370175	126384781	uc001lhv.1.4.3	.	-
chr10	126370175	126395456	uc001lhv.1.4.2	.	-
chr10	126384726	126395456	uc001lhv.1.3.2	.	-
chr10	126395204	126395456	uc001lhw.3.2.2	.	-
chr10	126463243	126478907	uc001lhy.1.4.2	.	-
chr10	126495399	126515354	uc001lib.4.5.2	.	+
chr10	126515163	126515354	uc001lib.4.5.5	.	+
chr10	126515163	126520032	uc001lib.4.8.5	.	+
chr10	126631025	126631876	uc010qug.2.2.2	.	+
chr10	126631025	126655350	uc010qug.2.3.2	.	+
chr10	126631025	126660687	uc010qug.2.4.2	.	+
chr10	126655162	126662285	uc010qug.2.5.3	.	+
chr10	126660533	126662967	uc010qug.2.6.4	.	+
chr10	126727565	126727724	uc001lif.4.3.3	.	-
chr10	126727565	126799662	uc009yak.3.3.2	.	-
chr10	126727565	126822181	uc001lif.4.3.2	.	-
chr10	126799558	126799662	uc009yak.3.2.2	.	-
chr10	127413886	127414407	uc001lin.3.6.5	.	+
chr10	127431626	127442414	uc001lip.1.24.18	.	+
chr10	127437980	127442414	uc001lip.1.24.22	.	+
chr10	127441367	127442414	uc001lis.1.9.8	.	+
chr10	127483448	127486714	uc001lix.4.9.7	.	-
chr10	127483448	127500857	uc001liw.4.8.4	.	-
chr10	127500782	127505094	uc001lix.4.5.2	.	-
chr10	127516126	127520176	uc001ljc.4.5.3	.	+
chr10	127527569	127529565	uc001lje.1.6.5	.	-
chr10	127569111	127569640	uc001ljg.1.2.2	.	-
chr10	127668729	127697119	uc001lji.3.7.1	.	+
chr10	127727862	127734701	uc010qul.1.17.15	.	-
chr10	127753374	127760223	uc001ljl.4.14.12	.	-
chr10	127753374	127798409	uc001ljl.4.14.7	.	-
chr10	127782553	127806793	uc010qul.1.9.6	.	-
chr10	127806606	127843874	uc001ljk.2.6.4	.	-
chr10	128768965	128780237	uc010qun.2.4.2	.	+
chr10	128768965	128785881	uc001ljt.3.5.2	.	+
chr10	128768965	128788867	uc001ljt.3.6.2	.	+
chr10	128768965	128798571	uc001ljt.3.10.2	.	+
chr10	128768965	128807068	uc001ljt.3.11.2	.	+
chr10	128768965	128810638	uc001ljt.3.12.2	.	+
chr10	128768965	128817099	uc010qun.2.13.2	.	+
chr10	128795011	128797699	uc001ljt.3.9.7	.	+
chr10	128795011	128798571	uc001ljt.3.10.7	.	+
chr10	128795011	128807068	uc001ljt.3.11.7	.	+
chr10	128798435	128807068	uc001ljt.3.11.10	.	+
chr10	128798435	128830584	uc010qun.2.18.10	.	+
chr10	128806995	128810638	uc001ljt.3.12.11	.	+
chr10	128806995	128817099	uc001ljt.3.13.11	.	+
chr10	128806995	128821588	uc010qun.2.14.11	.	+
chr10	128806995	128824688	uc001ljt.3.16.11	.	+
chr10	128806995	128830584	uc010qun.2.18.11	.	+
chr10	128806995	128836080	uc001ljt.3.19.11	.	+
chr10	128806995	128841428	uc001ljt.3.21.11	.	+
chr10	128810495	128821588	uc010qun.2.14.12	.	+
chr10	128810558	128817099	uc001ljt.3.13.12	.	+
chr10	128810558	128821588	uc001ljt.3.14.12	.	+
chr10	128810558	128824688	uc001ljt.3.16.12	.	+
chr10	128816973	128824688	uc010qun.2.16.13	.	+
chr10	128816973	128841428	uc001ljt.3.21.13	.	+
chr10	128816973	128860040	uc010qun.2.23.13	.	+
chr10	128821463	128824688	uc001ljt.3.16.14	.	+
chr10	128821463	128830584	uc010qun.2.18.14	.	+
chr10	128829913	128836080	uc001ljt.3.19.17	.	+
chr10	128829913	128841428	uc001ljt.3.21.17	.	+
chr10	128835982	128860040	uc010qun.2.23.19	.	+
chr10	128850944	128926028	uc001ljt.3.27.22	.	+
chr10	128859931	128908618	uc001ljt.3.25.23	.	+
chr10	128859931	128926028	uc001ljt.3.27.23	.	+
chr10	128859931	129046373	uc010qun.2.28.23	.	+
chr10	128904494	128908618	uc001ljt.3.25.24	.	+
chr10	128904494	128926028	uc001ljt.3.27.24	.	+
chr10	128923737	128926028	uc001ljt.3.27.26	.	+
chr10	129046271	129055693	uc001ljt.3.29.28	.	+
chr10	129137269	129142010	uc010qun.2.31.30	.	+
chr10	129201318	129224275	uc009yaq.3.19.11	.	+
chr10	129213415	129224275	uc010qun.2.47.44	.	+
chr10	13150961	13151288	uc001ilu.1.4.3	.	+
chr10	131665404	131676113	uc001lki.2.10.7	.	-
chr10	13169744	13175581	uc001ilx.1.13.11	.	+
chr10	131866539	131902494	uc010qus.2.6.2	.	-
chr10	131877829	131878165	uc010qus.2.5.4	.	-
chr10	131877829	131902494	uc010qus.2.5.2	.	-
chr10	131943474	131959261	uc001lkn.2.4.2	.	+
chr10	131943474	131965244	uc001lkn.2.6.2	.	+
chr10	131958258	131965244	uc001lkm.2.6.3	.	+
chr10	131964770	131967754	uc001lkm.2.7.5	.	+
chr10	131964770	131969900	uc001lkn.2.8.5	.	+
chr10	131973130	131973353	uc001lkm.2.10.9	.	+
chr10	13206127	13214480	uc001imc.3.4.2	.	+
chr10	13214375	13214765	uc001ima.3.5.4	.	+
chr10	13214375	13217681	uc001ima.3.6.4	.	+
chr10	13214375	13222607	uc001imc.3.7.4	.	+
chr10	13217509	13240807	uc001imb.3.16.6	.	+
chr10	13224932	13237269	uc001imb.3.14.8	.	+
chr10	13233298	13234568	uc001ima.3.13.11	.	+
chr10	13233298	13237269	uc001imb.3.14.11	.	+
chr10	13322975	13330541	uc001imf.3.8.6	.	-
chr10	13322975	13336596	uc001imf.3.8.4	.	-
chr10	13322975	13337606	uc001ime.3.7.2	.	-
chr10	13333830	13337606	uc001ime.3.4.2	.	-
chr10	13336427	13337606	uc001ime.3.3.2	.	-
chr10	13364834	13387028	uc021pnd.1.8.2	.	-
chr10	133757471	133758963	uc001lks.3.5.4	.	+
chr10	133784141	133787447	uc001lkv.1.5.2	.	-
chr10	133786537	133787447	uc010qut.1.3.2	.	-
chr10	134161487	134169390	uc001llk.4.7.5	.	+
chr10	134459371	134464009	uc001llp.3.4.3	.	+
chr10	134503895	134511423	uc001llq.3.5.4	.	+
chr10	134503895	134523960	uc001llp.3.8.5	.	+
chr10	134521816	134523960	uc001llo.1.8.7	.	+
chr10	134563020	134563349	uc001llo.1.11.10	.	+
chr10	134563020	134579350	uc001llo.1.12.10	.	+
chr10	135209216	135209771	uc001lnd.3.3.2	.	+
chr10	135209216	135216277	uc001lnd.3.9.2	.	+
chr10	135211938	135213123	uc001lnd.3.6.4	.	+
chr10	135211938	135216277	uc001lnd.3.9.4	.	+
chr10	135212673	135216277	uc010qve.2.5.3	.	+
chr10	135215032	135216277	uc001lnd.3.9.7	.	+
chr10	135269740	135273674	uc001lng.3.6.2	.	+
chr10	135269740	135280857	uc001lng.3.10.2	.	+
chr10	135306790	135311509	uc001lni.1.9.8	.	+
chr10	13639457	13642348	uc001imp.3.3.2	.	+
chr10	13639457	13647744	uc001imp.3.4.2	.	+
chr10	13647630	13658553	uc001imp.3.9.4	.	+
chr10	13701322	13705509	uc001ims.3.21.19	.	-
chr10	13701322	13708325	uc009xjf.1.21.18	.	-
chr10	13701322	13712528	uc001ims.3.21.17	.	-
chr10	13701322	13717044	uc009xjf.1.21.16	.	-
chr10	13702315	13705509	uc001ims.3.20.19	.	-
chr10	13705452	13708325	uc001ims.3.19.18	.	-
chr10	13705452	13712528	uc009xjf.1.19.17	.	-
chr10	13705452	13717044	uc001ims.3.19.16	.	-
chr10	13708096	13712528	uc001ims.3.18.17	.	-
chr10	13708096	13717044	uc001ims.3.18.16	.	-
chr10	13779843	13782577	uc001ims.3.12.10	.	-
chr10	13779843	13789819	uc001imt.1.11.8	.	-
chr10	13779843	13804680	uc001ims.3.12.7	.	-
chr10	13779843	13825006	uc009xjf.1.12.6	.	-
chr10	13782193	13789819	uc009xjf.1.11.9	.	-
chr10	14572330	14572514	uc010qbu.1.4.4	.	-
chr10	14893217	14909908	uc001inf.4.12.7	.	+
chr10	14909081	14909908	uc001inf.4.12.11	.	+
chr10	14938844	14939516	uc001inh.3.2.2	.	+
chr10	14989523	14991086	uc009xjh.3.3.2	.	-
chr10	15170348	15177417	uc001ioa.1.9.4	.	-
chr10	15174815	15183556	uc001inz.1.6.2	.	-
chr10	15175243	15183556	uc001ioa.1.5.2	.	-
chr10	15177272	15183556	uc001ioa.1.4.2	.	-
chr10	15290637	15296878	uc001iob.3.5.4	.	-
chr10	15290637	15326104	uc001iob.3.5.2	.	-
chr10	15317853	15326104	uc001iob.3.3.2	.	-
chr10	15600072	15634303	uc010qcb.1.25.21	.	-
chr10	15617487	15634303	uc010qcb.1.23.21	.	-
chr10	15824153	15838171	uc001ioe.1.13.10	.	-
chr10	15838098	15863725	uc001iod.1.11.9	.	-
chr10	15838098	15889942	uc001ioe.1.10.2	.	-
chr10	15858833	15876615	uc001ioe.1.9.6	.	-
chr10	15858833	15879317	uc001iod.1.10.6	.	-
chr10	15858833	15885271	uc001ioe.1.9.3	.	-
chr10	15858833	15889942	uc001iod.1.10.2	.	-
chr10	15863654	15885271	uc001iod.1.9.3	.	-
chr10	15863654	15889942	uc001iod.1.9.2	.	-
chr10	15875628	15876615	uc001ioe.1.7.6	.	-
chr10	15875628	15885271	uc001iod.1.8.3	.	-
chr10	15875628	15889942	uc001ioe.1.7.2	.	-
chr10	15879202	15889942	uc001ioe.1.5.2	.	-
chr10	15883424	15889942	uc001iod.1.4.2	.	-
chr10	16737021	16796988	uc001iok.3.7.4	.	-
chr10	16737021	16824083	uc001iom.3.7.2	.	-
chr10	16794537	16796988	uc001iok.3.6.4	.	-
chr10	16794537	16806509	uc001iok.3.6.3	.	-
chr10	16794537	16824083	uc001iok.3.6.2	.	-
chr10	16994274	17032514	uc001ioo.3.33.29	.	-
chr10	17024482	17026278	uc001ioo.3.31.30	.	-
chr10	17024482	17032514	uc001ioo.3.31.29	.	-
chr10	17024482	17061982	uc001ioo.3.31.28	.	-
chr10	17083031	17089602	uc001ioo.3.27.23	.	-
chr10	17126269	17127758	uc001ioo.3.17.16	.	-
chr10	17199439	17210916	uc010qcc.1.7.2	.	-
chr10	17272648	17277388	uc001iou.2.7.3	.	+
chr10	17275585	17277388	uc001iou.2.7.4	.	+
chr10	17275585	17277888	uc001iou.2.8.4	.	+
chr10	17277167	17277388	uc001iou.2.7.7	.	+
chr10	17636203	17646046	uc001ipg.3.6.2	.	-
chr10	17641288	17645647	uc001ipg.3.5.4	.	-
chr10	17641288	17646046	uc001ipg.3.5.2	.	-
chr10	17645558	17646046	uc001ipg.3.4.2	.	-
chr10	17726673	17730172	uc001ipj.2.5.3	.	+
chr10	17730025	17742278	uc010qcf.2.7.3	.	+
chr10	17735220	17742278	uc001ipj.2.9.6	.	+
chr10	17746429	17747740	uc001ipj.2.12.10	.	+
chr10	18885136	18905222	uc010qcp.1.7.4	.	-
chr10	18898773	18905222	uc010qcp.1.6.4	.	-
chr10	18903388	18937574	uc010qcp.1.5.2	.	-
chr10	18931404	18937574	uc010qcp.1.3.2	.	-
chr10	21810317	21812800	uc009xkd.3.3.2	.	-
chr10	21903759	21906136	uc001iqt.3.8.7	.	+
chr10	21962278	22016857	uc001iqs.3.17.11	.	+
chr10	21970260	22002879	uc001ira.3.7.5	.	+
chr10	21970260	22016857	uc021pny.1.15.11	.	+
chr10	21977419	22002879	uc001iqs.3.15.14	.	+
chr10	22002700	22016857	uc001iqt.3.16.14	.	+
chr10	22094908	22209892	uc001irc.3.9.4	.	-
chr10	22171210	22209892	uc001irc.3.8.4	.	-
chr10	22193450	22209892	uc001irc.3.7.4	.	-
chr10	22193450	22218070	uc001irc.3.7.2	.	-
chr10	22207707	22209892	uc001irc.3.6.4	.	-
chr10	22207707	22218070	uc001irc.3.6.2	.	-
chr10	22208760	22217481	uc001irc.3.5.3	.	-
chr10	22839587	22896952	uc001irl.4.7.3	.	-
chr10	22880557	22898646	uc001irl.4.4.2	.	-
chr10	22896855	22898646	uc001irl.4.3.2	.	-
chr10	24880815	24883968	uc010qdb.1.15.14	.	-
chr10	24908401	24910298	uc010qdc.1.3.3	.	-
chr10	24908401	24924032	uc001isb.2.9.5	.	-
chr10	24918924	24924032	uc001isc.1.6.4	.	-
chr10	24922330	24924032	uc009xkl.1.6.5	.	-
chr10	25010765	25011208	uc001isc.1.1.1	.	-
chr10	25140316	25160992	uc001ise.1.8.4	.	-
chr10	25160926	25231365	uc009xkm.1.4.2	.	-
chr10	25226112	25231365	uc001ise.1.3.2	.	-
chr10	267134	267296	uc001ifk.3.4.4	.	+
chr10	26789747	26792203	uc009xks.1.6.5	.	+
chr10	26789747	26802589	uc001iss.3.8.5	.	+
chr10	26792125	26800835	uc009xks.1.7.6	.	+
chr10	26800675	26802589	uc001iss.3.8.7	.	+
chr10	26830510	26851358	uc001iss.3.14.11	.	+
chr10	26849033	26851358	uc001iss.3.14.12	.	+
chr10	26993605	26994323	uc001isw.3.4.3	.	+
chr10	26993605	26998697	uc001isv.3.5.3	.	+
chr10	26993605	27013056	uc001isw.3.8.3	.	+
chr10	26994214	26998697	uc001isv.3.5.4	.	+
chr10	26994214	27009288	uc001isv.3.6.4	.	+
chr10	26994214	27013056	uc001isw.3.8.4	.	+
chr10	27012734	27013056	uc001isw.3.8.7	.	+
chr10	27024168	27024508	uc001isv.3.10.9	.	+
chr10	27223341	27224556	uc001itf.2.4.3	.	-
chr10	27301810	27303640	uc001ith.2.32.31	.	-
chr10	27328893	27332496	uc009xku.1.21.20	.	-
chr10	27349273	27350171	uc001ith.2.15.13	.	-
chr10	27382277	27382728	uc009xku.1.3.2	.	-
chr10	27404988	27405274	uc001itj.3.17.16	.	-
chr10	27409363	27425314	uc001iti.3.14.6	.	-
chr10	27411769	27415715	uc001iti.3.12.10	.	-
chr10	27420787	27425314	uc010qdl.2.7.4	.	-
chr10	27422967	27425314	uc001itj.3.7.5	.	-
chr10	27423759	27425314	uc010qdl.2.5.4	.	-
chr10	27431315	27434519	uc001iti.3.5.4	.	-
chr10	27447477	27448687	uc009xkw.2.3.2	.	+
chr10	27447477	27450111	uc009xkx.2.4.2	.	+
chr10	27453992	27454468	uc001itl.3.6.5	.	+
chr10	27458872	27460012	uc009xkx.2.8.8	.	+
chr10	27462046	27470510	uc001itm.3.11.9	.	+
chr10	27462049	27470510	uc001itl.3.11.9	.	+
chr10	27469881	27470510	uc001itl.3.11.10	.	+
chr10	27821435	27822923	uc001itw.4.7.5	.	+
chr10	28023384	28024303	uc001itx.4.5.4	.	-
chr10	28149553	28151551	uc009xky.3.19.18	.	-
chr10	28223938	28225809	uc010qds.2.9.8	.	-
chr10	28223938	28229734	uc001itz.3.16.13	.	-
chr10	28223938	28233891	uc010qdt.2.11.6	.	-
chr10	28872327	28879761	uc001iug.3.6.4	.	+
chr10	28872327	28884970	uc001iud.3.7.4	.	+
chr10	28878664	28879761	uc001iuh.3.6.5	.	+
chr10	28878664	28884970	uc009xlb.3.8.6	.	+
chr10	28878664	28900851	uc001iug.3.9.5	.	+
chr10	28884661	28884970	uc001iuf.3.7.7	.	+
chr10	29751205	29752564	uc010qdw.1.22.21	.	-
chr10	29752420	29760172	uc001iut.1.35.31	.	-
chr10	29779775	29784110	uc001iuu.1.20.17	.	-
chr10	29779775	29801790	uc031ptq.1.18.13	.	-
chr10	29788044	29818773	uc001iuu.1.16.11	.	-
chr10	29811338	29813644	uc001iut.1.16.14	.	-
chr10	29839525	29844037	uc001iuu.1.8.6	.	-
chr10	29839525	29852221	uc001iuu.1.8.5	.	-
chr10	29839525	29858241	uc001iuu.1.8.4	.	-
chr10	29843711	29844037	uc001iuu.1.7.6	.	-
chr10	29946897	29975580	uc009xld.1.3.2	.	-
chr10	30611319	30625956	uc001iva.4.6.4	.	-
chr10	30629154	30630569	uc001iva.4.3.2	.	-
chr10	30736710	30739448	uc001ivi.2.5.4	.	+
chr10	3141466	3143746	uc009xhr.3.4.3	.	+
chr10	3143556	3151672	uc009xhr.3.10.4	.	+
chr10	3145970	3147693	uc009xhr.3.7.5	.	+
chr10	3147306	3155710	uc009xhr.3.13.6	.	+
chr10	3160973	3162236	uc001igq.3.18.17	.	+
chr10	3160973	3175506	uc009xht.3.12.8	.	+
chr10	31644075	31676195	uc009xli.1.3.2	.	+
chr10	31661946	31676195	uc001ivr.4.5.3	.	+
chr10	31676052	31676195	uc009xln.1.2.2	.	+
chr10	3172010	3175506	uc001igp.3.19.17	.	+
chr10	31749965	31750166	uc009xlh.1.3.3	.	+
chr10	3200231	3202522	uc001igr.2.11.8	.	-
chr10	3201105	3202522	uc001igu.1.10.8	.	-
chr10	3205916	3209234	uc001igt.2.7.3	.	-
chr10	32101634	32115313	uc009xlq.2.12.8	.	-
chr10	32109314	32150586	uc001ivy.2.8.2	.	-
chr10	32132388	32150586	uc009xlq.2.6.4	.	-
chr10	32141444	32143134	uc001iwc.2.6.5	.	-
chr10	32150322	32150586	uc001ivy.2.2.2	.	-
chr10	32197099	32197854	uc009xls.3.3.3	.	-
chr10	32197099	32199491	uc001iwb.2.3.2	.	-
chr10	32304436	32306287	uc001iwe.4.25.24	.	-
chr10	32304436	32307084	uc001iwe.4.25.23	.	-
chr10	32304436	32307490	uc001iwe.4.25.21	.	-
chr10	32304436	32308887	uc001iwe.4.25.20	.	-
chr10	32306070	32307490	uc001iwe.4.24.21	.	-
chr10	32306070	32308887	uc001iwe.4.24.20	.	-
chr10	32308785	32310215	uc001iwe.4.20.18	.	-
chr10	32309949	32310215	uc001iwe.4.19.18	.	-
chr10	32311067	32311964	uc001iwe.4.17.16	.	-
chr10	32323617	32326535	uc001iwe.4.11.7	.	-
chr10	32326181	32326535	uc001iwe.4.8.7	.	-
chr10	32327090	32337479	uc001iwe.4.6.2	.	-
chr10	32759991	32762951	uc001iwk.3.9.7	.	+
chr10	33093942	33113532	uc001iwn.4.13.11	.	+
chr10	33197295	33199383	uc001iws.4.15.14	.	-
chr10	33197295	33224486	uc001iwt.4.15.2	.	-
chr10	33208812	33209012	uc001iwr.4.10.10	.	-
chr10	33214798	33224486	uc001iwr.4.5.1	.	-
chr10	33218749	33221528	uc001iwt.4.4.3	.	-
chr10	332212	356032	uc001ifp.3.34.32	.	-
chr10	35302626	35320547	uc009xma.3.20.14	.	-
chr10	35318415	35322201	uc021ppa.1.15.11	.	-
chr10	35321362	35322201	uc021ppa.1.12.11	.	-
chr10	35321362	35328010	uc001ixv.3.12.9	.	-
chr10	35338610	35360267	uc009xma.3.7.2	.	-
chr10	35349801	35360267	uc001ixv.3.4.2	.	-
chr10	355970	375541	uc001ifp.3.32.30	.	-
chr10	355970	387269	uc001ifp.3.32.29	.	-
chr10	35772331	35805551	uc001iyx.4.5.3	.	+
chr10	35805450	35814927	uc009xmb.3.4.3	.	+
chr10	35805450	35819171	uc009xmb.3.6.3	.	+
chr10	35805450	35842113	uc001iyv.4.9.5	.	+
chr10	372945	387269	uc001ifp.3.31.29	.	-
chr10	372945	395394	uc001ifp.3.31.25	.	-
chr10	38679768	38681045	uc009xmd.2.3.2	.	-
chr10	390748	395394	uc009xhi.1.11.8	.	-
chr10	408429	430579	uc001ifp.3.22.15	.	-
chr10	412214	430086	uc001ifp.3.19.16	.	-
chr10	428586	436803	uc001ifp.3.17.11	.	-
chr10	43650344	43654379	uc001jan.4.3.2	.	+
chr10	43650344	43671480	uc001jan.4.7.2	.	+
chr10	43654162	43654379	uc001jan.4.3.3	.	+
chr10	43654162	43656043	uc001jam.2.4.3	.	+
chr10	43654162	43662546	uc001jan.4.6.3	.	+
chr10	43654162	43671480	uc001jan.4.7.3	.	+
chr10	43655941	43659492	uc001jan.4.5.4	.	+
chr10	43655941	43662546	uc001jan.4.6.4	.	+
chr10	43659313	43671480	uc001jan.4.7.5	.	+
chr10	43662451	43671480	uc001jan.4.7.6	.	+
chr10	43971168	43971650	uc010qfb.1.3.2	.	+
chr10	454865	465139	uc001ifp.3.9.6	.	-
chr10	459852	468973	uc001ifp.3.8.5	.	-
chr10	46121398	46122553	uc009xmu.3.8.8	.	-
chr10	46135263	46159290	uc001jcm.4.6.2	.	-
chr10	46224309	46224474	uc010qfi.2.3.3	.	+
chr10	465004	468973	uc001ifp.3.6.5	.	-
chr10	465004	532470	uc001ifp.3.6.2	.	-
chr10	468763	532470	uc001ifp.3.5.2	.	-
chr10	486810	532470	uc001ifp.3.4.2	.	-
chr10	49661346	49687807	uc010qgm.3.8.4	.	-
chr10	49763507	49791197	uc010qgm.3.3.2	.	-
chr10	50255027	50256629	uc001jhf.2.7.6	.	-
chr10	50690732	50701298	uc001jhr.5.5.2	.	-
chr10	50690732	50708742	uc010qgr.3.4.2	.	-
chr10	50690732	50714058	uc001jhs.5.10.6	.	-
chr10	50701162	50714058	uc001jhs.5.8.6	.	-
chr10	50708583	50714058	uc001jhs.5.7.6	.	-
chr10	50736462	50741024	uc001jhu.3.4.2	.	-
chr10	50738765	50741024	uc001jhu.3.3.2	.	-
chr10	51262048	51338363	uc021pqi.1.12.5	.	-
chr10	51338276	51361910	uc021pqi.1.5.2	.	-
chr10	51579127	51581378	uc001jis.4.5.2	.	+
chr10	51582182	51585599	uc001jis.4.8.6	.	+
chr10	51584615	51585599	uc009xoo.3.8.8	.	+
chr10	518378	532470	uc001ifp.3.3.2	.	-
chr10	52086964	52104105	uc001jje.3.8.7	.	-
chr10	52103251	52104105	uc009xou.1.7.7	.	-
chr10	52193235	52220574	uc001jje.3.6.5	.	-
chr10	52193235	52350007	uc009xot.1.6.2	.	-
chr10	52220432	52226692	uc001jje.3.5.4	.	-
chr10	52220432	52350007	uc009xot.1.5.2	.	-
chr10	52279590	52350007	uc001jje.3.3.2	.	-
chr10	53564344	53667330	uc001jjm.3.5.4	.	+
chr10	54040548	54050050	uc001jjm.3.17.13	.	+
chr10	5690932	5695013	uc001iig.2.4.2	.	-
chr10	5694825	5695013	uc001iig.2.2.2	.	-
chr10	5759621	5769086	uc001iij.3.10.3	.	+
chr10	5762506	5762933	uc001iij.3.6.4	.	+
chr10	5768847	5773166	uc001iij.3.11.9	.	+
chr10	5768847	5777509	uc001iij.3.12.9	.	+
chr10	5772449	5773166	uc001iij.3.11.11	.	+
chr10	5777266	5777509	uc001iij.3.12.12	.	+
chr10	5808456	5810347	uc001iil.4.9.8	.	-
chr10	5810175	5815904	uc001iil.4.8.7	.	-
chr10	5810175	5842668	uc001iim.4.7.2	.	-
chr10	5815804	5828013	uc001iil.4.7.5	.	-
chr10	5815804	5842668	uc001iim.4.6.2	.	-
chr10	5827104	5842668	uc001iil.4.6.2	.	-
chr10	5827814	5836982	uc009xid.3.6.5	.	-
chr10	5827814	5838825	uc009xid.3.6.4	.	-
chr10	5827814	5842668	uc001iim.4.4.2	.	-
chr10	5836847	5842668	uc001iil.4.4.2	.	-
chr10	5838725	5842668	uc001iil.4.3.2	.	-
chr10	5944982	5951257	uc001iis.4.5.2	.	+
chr10	5947999	5956232	uc001iit.4.9.4	.	+
chr10	5947999	5969504	uc001iit.4.20.4	.	+
chr10	5950887	5951257	uc009xig.4.6.5	.	+
chr10	5950887	5953091	uc001iit.4.7.5	.	+
chr10	5963220	5963532	uc009xig.4.16.15	.	+
chr10	59975905	59997575	uc001jkb.3.4.2	.	-
chr10	5998341	6002530	uc021pmo.1.7.5	.	-
chr10	60123368	60124636	uc021prc.1.4.3	.	+
chr10	60380614	60461903	uc001jki.1.3.2	.	+
chr10	60548129	60580228	uc001jki.1.20.6	.	+
chr10	60549021	60549693	uc001jki.1.8.7	.	+
chr10	60549021	60553375	uc001jki.1.9.7	.	+
chr10	60549441	60580228	uc001jki.1.20.8	.	+
chr10	60566343	60580228	uc001jki.1.20.16	.	+
chr10	60573589	60580228	uc001jki.1.20.18	.	+
chr10	6139010	6143350	uc010qav.2.3.2	.	+
chr10	6139010	6154324	uc010qav.2.8.2	.	+
chr10	6143233	6148201	uc001ijb.3.5.3	.	+
chr10	6154172	6156110	uc010qav.2.10.8	.	+
chr10	61564177	61612460	uc001jks.4.7.2	.	-
chr10	61592282	61612460	uc001jks.4.3.2	.	-
chr10	62539898	62545545	uc031pvg.1.4.2	.	+
chr10	62637665	62645988	uc001jli.3.9.8	.	-
chr10	63699941	63700167	uc001jlt.2.3.3	.	+
chr10	63699941	63760080	uc001jlt.2.4.3	.	+
chr10	63699941	63829556	uc001jlt.2.8.3	.	+
chr10	63759849	63760080	uc001jlt.2.4.4	.	+
chr10	64148154	64219556	uc001jmc.2.4.3	.	+
chr10	64943206	64949206	uc009xpi.3.23.19	.	-
chr10	64944367	64950868	uc009xpi.3.22.18	.	-
chr10	64948927	64949206	uc001jmm.3.17.17	.	-
chr10	64952697	64954135	uc001jmm.3.15.13	.	-
chr10	64957170	64960437	uc001jmm.3.12.10	.	-
chr10	64976966	64979743	uc001jmn.3.5.4	.	-
chr10	65024410	65140242	uc009xpi.3.4.2	.	-
chr10	65140077	65140242	uc001jmn.3.2.2	.	-
chr10	65326097	65370094	uc001jmt.3.6.2	.	+
chr10	65369946	65379560	uc001jmt.3.7.6	.	+
chr10	69647174	69648881	uc009xpp.3.3.2	.	+
chr10	69647174	69666694	uc009xpp.3.5.2	.	+
chr10	69651159	69669199	uc010qis.2.6.3	.	+
chr10	69692353	69695992	uc001jnh.4.23.22	.	-
chr10	69692353	69700862	uc001jnh.4.23.20	.	-
chr10	69692353	69714887	uc001jnf.4.23.18	.	-
chr10	69692353	69726559	uc001jnf.4.23.16	.	-
chr10	69692353	69797926	uc001jnh.4.23.5	.	-
chr10	69699344	69700862	uc001jni.5.19.18	.	-
chr10	69700695	69714887	uc001jni.5.18.16	.	-
chr10	69714351	69714887	uc001jnf.4.19.18	.	-
chr10	69714351	69726559	uc001jng.4.20.16	.	-
chr10	69714351	69773943	uc001jnf.4.19.7	.	-
chr10	69714351	69804320	uc001jnf.4.19.2	.	-
chr10	69726439	69773943	uc001jng.4.16.9	.	-
chr10	69726439	69785433	uc001jnh.4.16.8	.	-
chr10	69726439	69793943	uc001jnh.4.16.6	.	-
chr10	69726439	69797926	uc001jni.5.14.4	.	-
chr10	69747799	69773943	uc001jnf.4.15.7	.	-
chr10	69747799	69804320	uc001jnf.4.15.2	.	-
chr10	69748419	69773943	uc001jni.5.13.7	.	-
chr10	69748419	69804320	uc001jng.4.15.4	.	-
chr10	69750660	69752439	uc001jnh.4.13.10	.	-
chr10	69750660	69773943	uc001jnf.4.12.7	.	-
chr10	69750660	69804320	uc001jng.4.13.4	.	-
chr10	69751955	69752439	uc001jnh.4.11.10	.	-
chr10	69751955	69773943	uc001jnh.4.11.9	.	-
chr10	69773782	69773943	uc001jng.4.9.9	.	-
chr10	69773782	69793943	uc001jnf.4.7.4	.	-
chr10	69773782	69797926	uc001jng.4.9.5	.	-
chr10	69773782	69804320	uc001jnf.4.7.2	.	-
chr10	69773782	69833443	uc001jni.5.7.2	.	-
chr10	69785302	69793943	uc001jnh.4.8.6	.	-
chr10	69785302	69797926	uc001jnf.4.6.3	.	-
chr10	69785302	69804320	uc001jnf.4.6.2	.	-
chr10	69792534	69804320	uc001jnf.4.5.2	.	-
chr10	69792534	69832943	uc001jng.4.7.3	.	-
chr10	69793721	69793943	uc009xpr.3.6.6	.	-
chr10	69793721	69797926	uc001jng.4.6.5	.	-
chr10	69793721	69832943	uc001jni.5.5.3	.	-
chr10	69797849	69804320	uc001jnf.4.3.2	.	-
chr10	69832639	69832943	uc001jng.4.3.3	.	-
chr10	69935079	69948883	uc010qit.3.17.16	.	+
chr10	69935079	69955289	uc001jno.4.15.12	.	+
chr10	69935079	69966660	uc010qit.3.23.16	.	+
chr10	69957108	69959332	uc009xpt.3.17.16	.	+
chr10	70123346	70123870	uc001jnz.2.15.14	.	-
chr10	70140988	70141156	uc001job.3.11.11	.	-
chr10	70152894	70154208	uc001joc.3.6.4	.	-
chr10	70152894	70161494	uc001jod.2.7.3	.	-
chr10	70153831	70154208	uc001jod.2.6.5	.	-
chr10	70181981	70182647	uc001joh.3.18.16	.	-
chr10	70191613	70206170	uc001joh.3.14.8	.	-
chr10	70196767	70229920	uc001joh.3.11.3	.	-
chr10	70202673	70229920	uc001jog.3.9.2	.	-
chr10	70209784	70229920	uc001jog.3.6.2	.	-
chr10	70218860	70225569	uc001joh.3.6.5	.	-
chr10	70218860	70229920	uc001jog.3.5.2	.	-
chr10	70225423	70229920	uc001jog.3.4.2	.	-
chr10	70227879	70229920	uc001jog.3.3.2	.	-
chr10	70246900	70248386	uc010qiy.2.9.8	.	-
chr10	70246900	70253327	uc001joj.3.9.6	.	-
chr10	70246900	70263452	uc001joi.3.8.4	.	-
chr10	70246900	70266475	uc010qiy.2.9.4	.	-
chr10	70246900	70276600	uc010qiy.2.9.3	.	-
chr10	70248223	70253327	uc001joj.3.8.6	.	-
chr10	70248223	70266475	uc010qiy.2.8.4	.	-
chr10	70404454	70406762	uc001jok.4.4.4	.	+
chr10	70411602	70412351	uc001jok.4.6.5	.	+
chr10	70411602	70427013	uc001jok.4.7.5	.	+
chr10	70411602	70442730	uc001jok.4.10.5	.	+
chr10	70426801	70441245	uc001jok.4.9.7	.	+
chr10	70432651	70441245	uc001jok.4.9.8	.	+
chr10	70441155	70446464	uc001jok.4.11.9	.	+
chr10	70446112	70446464	uc001jok.4.11.11	.	+
chr10	70545892	70546449	uc010qiz.1.20.19	.	+
chr10	70547683	70548085	uc001joo.3.23.22	.	+
chr10	70549466	70549672	uc001joo.3.24.24	.	+
chr10	70666466	70679737	uc001jou.3.8.2	.	+
chr10	70670062	70671002	uc001jot.3.4.3	.	+
chr10	70670062	70679737	uc001jou.3.8.3	.	+
chr10	70670823	70673960	uc001jou.3.7.4	.	+
chr10	70672917	70673960	uc001jou.3.7.5	.	+
chr10	70672917	70679737	uc001jou.3.8.5	.	+
chr10	70693954	70703013	uc001jou.3.14.9	.	+
chr10	70695761	70703013	uc001jou.3.14.11	.	+
chr10	70696691	70700950	uc001jou.3.13.12	.	+
chr10	70696691	70703013	uc001jou.3.14.12	.	+
chr10	70700815	70703013	uc001jou.3.14.13	.	+
chr10	70719561	70720005	uc001jov.2.2.2	.	+
chr10	70719561	70721913	uc001jov.2.3.2	.	+
chr10	70719561	70723225	uc001jov.2.4.2	.	+
chr10	70719561	70726959	uc001jov.2.6.2	.	+
chr10	70719561	70728877	uc001jow.2.7.2	.	+
chr10	70721837	70723225	uc001jow.2.4.3	.	+
chr10	70723046	70725250	uc001jow.2.5.4	.	+
chr10	70723046	70726959	uc001jov.2.6.4	.	+
chr10	70723046	70728877	uc001jov.2.7.4	.	+
chr10	70723046	70730106	uc001jov.2.8.4	.	+
chr10	70725132	70726959	uc001jov.2.6.5	.	+
chr10	70726773	70730106	uc001jov.2.8.6	.	+
chr10	70726773	70731808	uc001jow.2.9.6	.	+
chr10	70731646	70737444	uc001jow.2.12.9	.	+
chr10	70733300	70734499	uc001jov.2.11.10	.	+
chr10	70733300	70741337	uc001jow.2.14.10	.	+
chr10	70737284	70738732	uc001jow.2.13.12	.	+
chr10	70738597	70741337	uc001jow.2.14.13	.	+
chr10	70760179	70768681	uc001joy.3.5.2	.	+
chr10	70760179	70770771	uc001joy.3.6.2	.	+
chr10	70764801	70770771	uc001joy.3.6.3	.	+
chr10	70768596	70770771	uc001joy.3.6.5	.	+
chr10	70925797	70928387	uc001jpd.3.7.6	.	+
chr10	70945742	70946306	uc010qjd.1.4.3	.	+
chr10	70945742	70947512	uc001jpe.1.4.2	.	+
chr10	70945742	70951522	uc001jpe.1.6.2	.	+
chr10	70951410	70956839	uc001jpe.1.8.6	.	+
chr10	70954943	70956839	uc010qjd.1.9.8	.	+
chr10	70956747	70958953	uc010qjd.1.11.9	.	+
chr10	70958127	70962799	uc001jpe.1.13.9	.	+
chr10	71119652	71119801	uc001jph.4.6.6	.	+
chr10	71119652	71124658	uc001jpi.4.7.6	.	+
chr10	71119652	71129380	uc001jpj.4.12.8	.	+
chr10	71124538	71129380	uc001jpi.4.10.7	.	+
chr10	71136689	71139851	uc001jpj.4.14.13	.	+
chr10	71142242	71146174	uc001jpg.4.17.14	.	+
chr10	71151880	71158584	uc001jpj.4.22.20	.	+
chr10	71243446	71244971	uc001jpo.1.3.2	.	+
chr10	71243446	71255445	uc001jpo.1.4.2	.	+
chr10	71243446	71258152	uc001jpo.1.5.2	.	+
chr10	71243446	71265996	uc001jpo.1.7.2	.	+
chr10	71874675	71883856	uc021psi.1.8.2	.	-
chr10	71913593	71920825	uc010qji.2.6.4	.	-
chr10	71917519	71920825	uc010qji.2.5.4	.	-
chr10	71917519	71921687	uc010qjh.2.6.3	.	-
chr10	71964628	71969441	uc001jqv.1.10.7	.	-
chr10	71966019	71969441	uc001jqv.1.9.7	.	-
chr10	71968960	71978573	uc001jqv.1.8.3	.	-
chr10	71973218	71974342	uc001jqv.1.6.5	.	-
chr10	71973218	71978573	uc001jqv.1.6.3	.	-
chr10	71977567	71978573	uc001jqv.1.4.3	.	-
chr10	72462067	72468534	uc001jrh.3.4.3	.	+
chr10	72462067	72518041	uc001jrh.3.21.3	.	+
chr10	72489049	72492115	uc001jrg.3.7.5	.	+
chr10	72604229	72610967	uc001jrm.3.4.3	.	+
chr10	72604229	72619256	uc001jrm.3.7.3	.	+
chr10	72604229	72628190	uc001jrm.3.8.3	.	+
chr10	72604229	72629654	uc001jrm.3.9.3	.	+
chr10	72604229	72631743	uc001jrm.3.11.3	.	+
chr10	72610899	72629654	uc001jrm.3.9.4	.	+
chr10	72628101	72631743	uc001jrm.3.11.8	.	+
chr10	73588633	73594262	uc001jsm.3.5.2	.	-
chr10	73887839	73956747	uc001jsr.2.6.2	.	-
chr10	73912626	73956747	uc010qju.2.7.5	.	-
chr10	73956568	73963282	uc001jst.2.6.5	.	-
chr10	73956568	73973089	uc001jst.2.6.2	.	-
chr10	73983645	73990198	uc001jsw.3.4.3	.	+
chr10	74100546	74100928	uc001jsz.2.5.4	.	-
chr10	74100546	74103269	uc001jsz.2.5.3	.	-
chr10	74167686	74183129	uc001jtb.2.10.9	.	-
chr10	74167686	74268027	uc010qjw.2.7.2	.	-
chr10	74234857	74311099	uc009xqo.2.5.1	.	-
chr10	74267912	74326552	uc001jtb.2.6.2	.	-
chr10	74293503	74322821	uc001jtb.2.5.3	.	-
chr10	74293503	74326552	uc001jtb.2.5.2	.	-
chr10	74310936	74326552	uc001jtb.2.4.2	.	-
chr10	74322652	74326552	uc001jtb.2.3.2	.	-
chr10	74468040	74475660	uc009xqp.1.4.2	.	+
chr10	74474868	74475660	uc010qjy.2.3.2	.	+
chr10	74474868	74594186	uc010qjy.2.4.2	.	+
chr10	74628460	74628621	uc009xqp.1.8.8	.	+
chr10	74790028	74806859	uc010qkb.2.10.8	.	-
chr10	74790028	74813348	uc010qkb.2.10.6	.	-
chr10	74831786	74833585	uc021ptj.1.3.2	.	-
chr10	74899066	74912179	uc001jto.3.9.5	.	-
chr10	74899066	74923708	uc001jtn.3.11.2	.	-
chr10	74906033	74923708	uc009xqx.3.9.2	.	-
chr10	74912050	74920309	uc001jto.3.5.2	.	-
chr10	74914013	74916413	uc009xqx.3.6.4	.	-
chr10	74920191	74923708	uc009xqx.3.3.2	.	-
chr10	74934444	74953351	uc009xqz.3.5.2	.	+
chr10	74934444	74970196	uc009xqz.3.7.2	.	+
chr10	74952313	74953351	uc009xqz.3.5.4	.	+
chr10	74970008	74987942	uc010qkf.2.8.7	.	+
chr10	75003600	75006586	uc010qkg.2.4.2	.	-
chr10	75138668	75139959	uc010qki.1.10.8	.	-
chr10	75147446	75148172	uc001jua.2.7.6	.	-
chr10	75147446	75157032	uc001jtz.2.8.4	.	-
chr10	75147446	75160615	uc009xrf.1.6.2	.	-
chr10	75156276	75160615	uc009xre.3.5.2	.	-
chr10	75157938	75158143	uc001jua.2.3.3	.	-
chr10	75204482	75214247	uc001jue.3.12.10	.	-
chr10	75264607	75265184	uc001juk.3.8.7	.	-
chr10	75296026	75299351	uc001jun.3.8.7	.	-
chr10	75302560	75302889	uc001juo.3.5.4	.	-
chr10	75331178	75335433	uc001jup.3.3.2	.	-
chr10	75331178	75336119	uc010qkl.1.4.2	.	-
chr10	75335269	75336119	uc010qkl.1.3.2	.	-
chr10	75506387	75506762	uc001juw.3.3.2	.	+
chr10	75506387	75511001	uc001juw.3.4.2	.	+
chr10	75562431	75570661	uc010qkt.1.15.2	.	-
chr10	75776589	75802911	uc009xrr.3.4.3	.	+
chr10	75830427	75832610	uc001jwe.3.5.3	.	+
chr10	75830427	75834661	uc001jwe.3.6.3	.	+
chr10	75830427	75843271	uc001jwe.3.8.3	.	+
chr10	75830427	75854219	uc001jwe.3.11.3	.	+
chr10	75834500	75854219	uc001jwe.3.11.6	.	+
chr10	75842211	75843271	uc001jwe.3.8.7	.	+
chr10	75848953	75854219	uc009xrr.3.13.11	.	+
chr10	75848953	75855613	uc001jwe.3.12.9	.	+
chr10	75854028	75855613	uc001jwe.3.12.11	.	+
chr10	75855413	75860855	uc001jwe.3.14.12	.	+
chr10	75855413	75865111	uc001jwe.3.16.12	.	+
chr10	75856961	75860855	uc001jwe.3.14.13	.	+
chr10	75866987	75874657	uc001jwe.3.20.17	.	+
chr10	76074424	76158337	uc010qlb.2.6.4	.	+
chr10	76074424	76360251	uc010qlb.2.8.4	.	+
chr10	76153898	76158337	uc010qlb.2.6.5	.	+
chr10	76349039	76360251	uc010qlb.2.8.7	.	+
chr10	76598440	76603236	uc001jwm.2.3.2	.	+
chr10	76602357	76603236	uc001jwm.2.3.3	.	+
chr10	76719727	76748870	uc001jwn.2.13.4	.	+
chr10	76910271	76910864	uc001jwx.2.2.2	.	+
chr10	76910271	76924498	uc001jwx.2.3.2	.	+
chr10	76910271	76928416	uc001jwx.2.4.2	.	+
chr10	76924402	76928416	uc001jwy.2.4.3	.	+
chr10	76978820	76979114	uc001jwz.3.6.5	.	+
chr10	7811178	7822270	uc010qaz.2.8.3	.	-
chr10	7820800	7822270	uc001ijt.3.5.3	.	-
chr10	7838083	7839141	uc009xiq.1.3.2	.	+
chr10	7839009	7844817	uc001ijv.3.8.3	.	+
chr10	7844232	7844817	uc001iju.3.8.7	.	+
chr10	78771724	78787649	uc001jxk.1.13.11	.	-
chr10	79553765	79556352	uc001jzi.3.16.13	.	-
chr10	79613111	79614128	uc009xru.1.5.4	.	-
chr10	79613111	79616650	uc009xru.1.5.3	.	-
chr10	79613111	79628955	uc001jzk.3.5.2	.	-
chr10	79741911	79744056	uc001jzn.3.28.25	.	-
chr10	79741911	79750925	uc001jzn.3.28.21	.	-
chr10	79744927	79745917	uc001jzn.3.24.22	.	-
chr10	79750811	79760852	uc001jzn.3.21.18	.	-
chr10	79750811	79767624	uc001jzn.3.21.15	.	-
chr10	79752954	79767624	uc001jzn.3.20.15	.	-
chr10	79752954	79779023	uc001jzn.3.20.9	.	-
chr10	79761954	79764646	uc001jzn.3.17.16	.	-
chr10	79761954	79767624	uc001jzn.3.17.15	.	-
chr10	79761954	79779023	uc001jzn.3.17.9	.	-
chr10	79764473	79770298	uc001jzn.3.16.12	.	-
chr10	79773407	79779023	uc001jzn.3.11.9	.	-
chr10	79777332	79779023	uc001jzn.3.10.9	.	-
chr10	79784728	79784900	uc001jzn.3.4.4	.	-
chr10	80878671	80899534	uc001kaf.2.3.2	.	+
chr10	80878671	80921890	uc001kaf.2.4.2	.	+
chr10	80878671	80976031	uc001kaf.2.7.2	.	+
chr10	80921809	80976031	uc001kaf.2.7.4	.	+
chr10	80961340	80968206	uc001kae.3.4.3	.	+
chr10	80961340	80976031	uc001kaf.2.7.5	.	+
chr10	81057369	81061969	uc001kaf.2.18.14	.	+
chr10	81060488	81065358	uc001kaf.2.21.17	.	+
chr10	81070680	81070941	uc001kaf.2.24.24	.	+
chr10	81813151	81813342	uc009xsm.3.4.4	.	-
chr10	81917396	81923899	uc001kbu.1.16.10	.	-
chr10	81930555	81935911	uc010qly.1.5.2	.	-
chr10	82248972	82264534	uc001kcj.4.3.2	.	+
chr10	82248972	82269227	uc001kci.4.4.2	.	+
chr10	82264483	82267130	uc001kcj.4.4.3	.	+
chr10	82264483	82269227	uc001kcj.4.5.3	.	+
chr10	82266983	82269227	uc001kcj.4.5.4	.	+
chr10	82269056	82269227	uc001kci.4.4.4	.	+
chr10	85901217	85910636	uc010qma.1.8.2	.	+
chr10	860681	866785	uc031ptb.1.17.14	.	-
chr10	86130769	86133571	uc001kdh.1.3.2	.	+
chr10	86177526	86185649	uc001kdh.1.5.4	.	+
chr10	86177526	86198463	uc001kdh.1.6.4	.	+
chr10	86177526	86237420	uc010qmd.1.9.4	.	+
chr10	86185486	86237420	uc010qmd.1.9.5	.	+
chr10	86198267	86198463	uc010qmd.1.6.6	.	+
chr10	86198267	86237420	uc001kdh.1.9.6	.	+
chr10	86223688	86237420	uc001kdi.2.6.4	.	+
chr10	866739	931700	uc031ptb.1.14.2	.	-
chr10	875324	875534	uc031ptb.1.11.11	.	-
chr10	875324	875674	uc031ptb.1.11.10	.	-
chr10	875324	889008	uc031ptb.1.11.7	.	-
chr10	875324	890995	uc031ptb.1.11.6	.	-
chr10	88203031	88206206	uc009xsw.3.17.16	.	-
chr10	88211723	88221044	uc001kdn.3.16.11	.	-
chr10	88212976	88213588	uc001kdn.3.15.14	.	-
chr10	88227035	88227263	uc001kdn.3.10.10	.	-
chr10	88227035	88230860	uc001kdn.3.10.9	.	-
chr10	88227035	88233730	uc001kdn.3.10.6	.	-
chr10	88231964	88233730	uc009xsw.3.7.5	.	-
chr10	882342	890995	uc031ptb.1.8.6	.	-
chr10	882342	931700	uc031ptb.1.8.2	.	-
chr10	88256957	88260500	uc009xsw.3.4.3	.	-
chr10	88598621	88635842	uc001kdy.3.3.2	.	+
chr10	88598621	88651986	uc001kdy.3.5.2	.	+
chr10	88598621	88659883	uc001kdy.3.7.2	.	+
chr10	88598621	88672141	uc001kdy.3.8.2	.	+
chr10	88635623	88635842	uc001kdy.3.3.3	.	+
chr10	88635623	88649981	uc001kdy.3.4.3	.	+
chr10	88635623	88651986	uc001kdy.3.5.3	.	+
chr10	88635623	88659883	uc001kdy.3.7.3	.	+
chr10	88635623	88679226	uc001kdy.3.10.3	.	+
chr10	88649818	88651986	uc001kdy.3.5.4	.	+
chr10	88649818	88659883	uc001kdy.3.7.4	.	+
chr10	88651883	88672141	uc001kdy.3.8.5	.	+
chr10	88659550	88659883	uc001kdy.3.7.6	.	+
chr10	88671996	88677083	uc001kdy.3.9.8	.	+
chr10	88671996	88679226	uc001kdy.3.10.8	.	+
chr10	88671996	88681452	uc001kdy.3.11.8	.	+
chr10	88676890	88679226	uc001kdy.3.10.9	.	+
chr10	88742896	88743698	uc001kee.2.3.2	.	+
chr10	88813098	88836413	uc010qmp.2.12.2	.	-
chr10	88817447	88822592	uc001keg.3.14.9	.	-
chr10	88827819	88836413	uc010qmp.2.5.2	.	-
chr10	88834307	88836413	uc010qmp.2.4.2	.	-
chr10	88849318	88851380	uc001keg.3.4.3	.	-
chr10	88849318	88852411	uc001keg.3.4.2	.	-
chr10	888871	890995	uc031ptb.1.7.6	.	-
chr10	888871	910210	uc031ptb.1.7.4	.	-
chr10	888871	931700	uc031ptb.1.7.2	.	-
chr10	88911106	88912636	uc001kei.4.3.3	.	+
chr10	88935645	88935852	uc001kej.4.4.4	.	+
chr10	890916	910210	uc031ptb.1.6.4	.	-
chr10	89268092	89280926	uc021pvv.1.4.2	.	+
chr10	89468952	89487246	uc009xtg.1.8.2	.	+
chr10	89487040	89501127	uc001kew.3.10.9	.	+
chr10	89487040	89503398	uc001kex.3.10.8	.	+
chr10	89503129	89503398	uc001kew.3.11.11	.	+
chr10	89527429	89536184	uc001kez.1.8.6	.	-
chr10	89527429	89544427	uc009xth.1.7.4	.	-
chr10	89530708	89536184	uc001key.1.6.5	.	-
chr10	89536077	89552512	uc010qmr.1.4.1	.	-
chr10	89653781	89690846	uc001kfb.3.4.2	.	+
chr10	89685269	89693008	uc001kfb.3.5.3	.	+
chr10	89685269	89712016	uc001kfb.3.6.3	.	+
chr10	90661412	90665417	uc010qmx.2.3.2	.	+
chr10	909682	910210	uc031ptb.1.5.4	.	-
chr10	909682	931700	uc031ptb.1.5.2	.	-
chr10	910062	931700	uc031ptb.1.4.2	.	-
chr10	91353569	91353746	uc001kgp.2.4.4	.	-
chr10	91359008	91371805	uc009xtu.2.4.3	.	-
chr10	91474711	91484915	uc001kgr.1.15.8	.	+
chr10	91478466	91479463	uc001kgr.1.13.12	.	+
chr10	91511102	91522592	uc001kgr.1.29.24	.	+
chr10	92661999	92663033	uc001khd.2.13.12	.	+
chr10	92982445	92982740	uc010qnk.3.2.2	.	+
chr10	930386	931700	uc031ptb.1.3.2	.	-
chr10	93185037	93221941	uc001khm.2.5.2	.	+
chr10	93572739	93582119	uc001khp.3.7.2	.	+
chr10	93579026	93582119	uc001khp.3.7.4	.	+
chr10	93579026	93602148	uc001khp.3.16.4	.	+
chr10	93579695	93604785	uc001khp.3.17.6	.	+
chr10	93582052	93586960	uc001khp.3.8.7	.	+
chr10	93586773	93602148	uc001khp.3.16.8	.	+
chr10	93590679	93596755	uc001khp.3.13.10	.	+
chr10	93590679	93602148	uc001khp.3.16.10	.	+
chr10	93596675	93602148	uc001khp.3.16.13	.	+
chr10	93600317	93602148	uc001khp.3.16.14	.	+
chr10	93600317	93605697	uc001khp.3.18.14	.	+
chr10	93608139	93609351	uc001khp.3.20.19	.	+
chr10	93608139	93611093	uc001khp.3.21.19	.	+
chr10	93609268	93611093	uc001khp.3.21.20	.	+
chr10	93610972	93614883	uc001khp.3.22.21	.	+
chr10	93699708	93702325	uc009xua.1.4.3	.	+
chr10	93699708	93713630	uc001khr.3.6.3	.	+
chr10	93702178	93716414	uc001khr.3.7.4	.	+
chr10	93711159	93713630	uc009xua.1.6.5	.	+
chr10	93711159	93717050	uc001khr.3.8.5	.	+
chr10	93751875	93757508	uc001khr.3.25.21	.	+
chr10	93751875	93768032	uc001khr.3.26.21	.	+
chr10	93754291	93757508	uc001khr.3.25.23	.	+
chr10	93754291	93768032	uc001khr.3.26.23	.	+
chr10	93756125	93757508	uc001khr.3.25.24	.	+
chr10	93756125	93768032	uc001khr.3.26.24	.	+
chr10	93767879	93768965	uc001khr.3.28.26	.	+
chr10	93768585	93771172	uc001khr.3.30.27	.	+
chr10	93770829	93773786	uc001khr.3.32.29	.	+
chr10	93776096	93778692	uc001khr.3.34.33	.	+
chr10	93841076	93851701	uc001khw.2.9.8	.	-
chr10	93902785	93904869	uc001khu.2.5.4	.	-
chr10	93902785	93940776	uc001khu.2.5.3	.	-
chr10	93902785	93952393	uc001khw.2.6.3	.	-
chr10	94215332	94235751	uc001khz.3.14.6	.	-
chr10	94220947	94225600	uc001kia.3.22.20	.	-
chr10	94228635	94250352	uc001khz.3.9.2	.	-
chr10	94264550	94267962	uc001kia.3.11.8	.	-
chr10	94264550	94269919	uc001kia.3.11.6	.	-
chr10	94264550	94274799	uc001kia.3.11.5	.	-
chr10	94264550	94297307	uc001kia.3.11.2	.	-
chr10	94291504	94294542	uc001kia.3.4.3	.	-
chr10	94291504	94297307	uc001kia.3.4.2	.	-
chr10	94366021	94366994	uc001kic.3.4.2	.	+
chr10	94366021	94373376	uc001kic.3.8.2	.	+
chr10	94368776	94373376	uc001kic.3.8.5	.	+
chr10	94376493	94381230	uc001kic.3.10.9	.	+
chr10	94381141	94393552	uc001kic.3.14.10	.	+
chr10	94381141	94410274	uc001kic.3.21.10	.	+
chr10	94388564	94390121	uc001kic.3.12.11	.	+
chr10	94396940	94399657	uc001kic.3.17.15	.	+
chr10	94407968	94410274	uc001kic.3.21.19	.	+
chr10	94409591	94410274	uc001kic.3.21.20	.	+
chr10	94653105	94659401	uc009xub.3.5.2	.	+
chr10	94653105	94669388	uc009xub.3.6.2	.	+
chr10	94757230	94774024	uc010qnr.2.21.20	.	+
chr10	95069776	95072967	uc001kio.3.52.50	.	-
chr10	95069776	95076570	uc009xue.3.34.31	.	-
chr10	95072776	95076570	uc001kio.3.50.49	.	-
chr10	95076470	95079770	uc001kin.3.50.49	.	-
chr10	95076470	95085722	uc009xue.3.31.28	.	-
chr10	95079628	95085722	uc001kio.3.48.45	.	-
chr10	95082834	95088668	uc001kio.3.47.44	.	-
chr10	95082834	95089591	uc009xue.3.29.26	.	-
chr10	95107373	95109726	uc001kin.3.37.36	.	-
chr10	95113567	95126312	uc001kin.3.32.26	.	-
chr10	95115384	95121314	uc009xue.3.12.9	.	-
chr10	95123717	95148911	uc001kio.3.26.17	.	-
chr10	95126148	95132842	uc001kin.3.26.24	.	-
chr10	95126148	95152712	uc001kin.3.26.17	.	-
chr10	95140975	95148911	uc001kin.3.20.18	.	-
chr10	95147553	95148911	uc001kin.3.19.18	.	-
chr10	95161988	95163976	uc001kip.4.11.8	.	-
chr10	95168543	95169496	uc001kin.3.7.6	.	-
chr10	95259796	95263145	uc009xug.3.3.2	.	+
chr10	95262869	95266813	uc001kiq.4.4.3	.	+
chr10	95266744	95279564	uc001kiq.4.8.4	.	+
chr10	95278633	95279564	uc001kiq.4.8.7	.	+
chr10	96005702	96006378	uc001kjk.3.8.8	.	+
chr10	96097533	96104690	uc001kjq.1.19.12	.	-
chr10	96109869	96110045	uc001kjq.1.9.9	.	-
chr10	96116291	96117972	uc001kjq.1.5.3	.	-
chr10	96201652	96234540	uc001kjr.2.3.2	.	+
chr10	96201652	96253204	uc001kjr.2.4.2	.	+
chr10	96201652	96260084	uc001kjr.2.6.2	.	+
chr10	96201652	96267104	uc001kjr.2.7.2	.	+
chr10	96201652	96269936	uc001kjr.2.8.2	.	+
chr10	96201652	96271411	uc001kjr.2.9.2	.	+
chr10	96201652	96282210	uc001kjr.2.11.2	.	+
chr10	96234424	96253204	uc001kjr.2.4.3	.	+
chr10	96234424	96256929	uc001kjr.2.5.3	.	+
chr10	96234424	96260084	uc001kjr.2.6.3	.	+
chr10	96234424	96267104	uc001kjr.2.7.3	.	+
chr10	96234424	96271411	uc001kjr.2.9.3	.	+
chr10	96234424	96282210	uc001kjr.2.11.3	.	+
chr10	96253121	96260084	uc001kjr.2.6.4	.	+
chr10	96253121	96271411	uc001kjr.2.9.4	.	+
chr10	96256811	96260084	uc001kjr.2.6.5	.	+
chr10	96256811	96271411	uc001kjr.2.9.5	.	+
chr10	96259977	96267104	uc001kjr.2.7.6	.	+
chr10	96259977	96271411	uc001kjr.2.9.6	.	+
chr10	96259977	96282210	uc001kjr.2.11.6	.	+
chr10	96267023	96269936	uc001kjr.2.8.7	.	+
chr10	96267023	96271411	uc001kjr.2.9.7	.	+
chr10	96267023	96282210	uc001kjr.2.11.7	.	+
chr10	96269847	96282210	uc001kjr.2.11.8	.	+
chr10	96269847	96291217	uc001kjr.2.12.8	.	+
chr10	96271339	96282210	uc001kjr.2.11.9	.	+
chr10	96998324	97007123	uc001kkh.4.6.5	.	-
chr10	96998324	97023820	uc001kkh.4.6.4	.	-
chr10	97023620	97031541	uc001kkh.4.4.2	.	-
chr10	97373498	97381008	uc001kkz.3.15.12	.	-
chr10	97376233	97381008	uc010qog.2.12.11	.	-
chr10	97392715	97393406	uc010qog.2.6.5	.	-
chr10	97392715	97397193	uc001kky.3.7.4	.	-
chr10	97396849	97397193	uc001kky.3.5.4	.	-
chr10	97396849	97402963	uc001kky.3.5.3	.	-
chr10	97396849	97413162	uc010qog.2.4.2	.	-
chr10	97810012	97810223	uc001kln.3.3.3	.	+
chr10	97892342	97915804	uc001klp.3.5.2	.	+
chr10	98164988	98240216	uc009xvf.2.10.2	.	-
chr10	98286969	98290365	uc001kmm.4.14.11	.	-
chr10	98286969	98319493	uc001kmm.4.14.5	.	-
chr10	98290296	98319493	uc001kmm.4.11.5	.	-
chr10	98303832	98311168	uc001kmm.4.9.7	.	-
chr10	98303832	98312816	uc001kmm.4.9.6	.	-
chr10	98303832	98319493	uc001kmm.4.9.5	.	-
chr10	98303832	98325183	uc001kmm.4.9.3	.	-
chr10	98303832	98336586	uc001kmm.4.9.2	.	-
chr10	98307651	98325183	uc001kmm.4.8.3	.	-
chr10	98307651	98336586	uc001kmm.4.8.2	.	-
chr10	98667021	98667504	uc001kms.2.4.3	.	+
chr10	98667021	98711953	uc001kms.2.7.3	.	+
chr10	98703869	98711953	uc001kmu.2.7.5	.	+
chr10	98988903	99025882	uc001kmy.3.11.2	.	-
chr10	99006028	99016161	uc001kna.4.7.6	.	-
chr10	99016074	99025882	uc009xvi.3.7.2	.	-
chr10	99144922	99145750	uc009xvm.3.4.3	.	-
chr10	99148008	99148381	uc009xvn.3.5.4	.	-
chr10	99148008	99150601	uc001knf.3.8.5	.	-
chr10	99150179	99150601	uc001knf.3.6.5	.	-
chr10	99150179	99153517	uc001knf.3.6.4	.	-
chr10	99196947	99197507	uc001kni.3.7.6	.	-
chr10	99196947	99198460	uc001kni.3.7.5	.	-
chr10	99196947	99201016	uc001kni.3.7.4	.	-
chr10	99196947	99203068	uc001kni.3.7.3	.	-
chr10	99225561	99238146	uc010qox.3.17.4	.	-
chr10	99227261	99238146	uc009xvt.3.11.3	.	-
chr10	99228008	99238146	uc001knr.3.12.3	.	-
chr10	99229402	99236501	uc001knu.1.7.4	.	-
chr10	99236439	99238146	uc001kns.4.8.4	.	-
chr10	99327670	99327898	uc001knv.1.2.2	.	+
chr10	99416041	99416731	uc001kog.1.4.3	.	+
chr10	99416041	99422725	uc001kog.1.5.3	.	+
chr10	99416041	99424741	uc001kog.1.6.3	.	+
chr10	99502850	99504672	uc010qpc.2.4.3	.	+
chr10	99915849	99923154	uc001kox.4.4.2	.	+
chr10	99922639	99969656	uc001kow.4.4.2	.	+
chr10	99967857	99969656	uc001koy.4.5.5	.	+
chr10	99991268	99995921	uc001kow.4.8.5	.	+
chr1	100206348	100214557	uc001dsh.1.6.2	.	-
chr1	10032075	10032246	uc001aqp.3.2.2	.	+
chr1	10032075	10041228	uc001aqp.3.4.2	.	+
chr1	10035649	10041228	uc001aqp.3.4.3	.	+
chr1	100459092	100464971	uc001dsr.2.3.2	.	+
chr1	100459092	100483371	uc001dsp.2.7.2	.	+
chr1	100472589	100483371	uc001dsp.2.7.4	.	+
chr1	100515464	100527505	uc001dst.3.5.2	.	+
chr1	100515464	100533751	uc001dst.3.6.2	.	+
chr1	100515464	100535241	uc001dst.3.8.2	.	+
chr1	100515464	100544104	uc001dst.3.10.2	.	+
chr1	100515464	100546215	uc001dst.3.11.2	.	+
chr1	100524221	100527505	uc001dst.3.5.3	.	+
chr1	100524221	100535241	uc001dst.3.8.3	.	+
chr1	100525433	100527505	uc001dst.3.5.4	.	+
chr1	100535169	100546215	uc001dst.3.11.8	.	+
chr1	100542720	100544104	uc001dst.3.10.9	.	+
chr1	100588765	100591498	uc001dsu.3.3.2	.	-
chr1	100889777	100908552	uc009wed.1.7.5	.	+
chr1	100920960	100928437	uc009wee.3.9.8	.	+
chr1	10132085	10132272	uc010oaj.2.2.2	.	+
chr1	101372407	101379362	uc001dtn.2.6.3	.	+
chr1	101372407	101383683	uc001dto.2.7.3	.	+
chr1	101372407	101387397	uc001dtn.2.8.3	.	+
chr1	101376618	101387397	uc001dtn.2.8.4	.	+
chr1	101377667	101431474	uc001dtn.2.10.5	.	+
chr1	101379218	101387397	uc001dtn.2.8.6	.	+
chr1	101467022	101479374	uc001dtt.2.5.4	.	-
chr1	10155518	10165802	uc001aqs.4.6.3	.	+
chr1	10177516	10190871	uc001aqr.4.13.7	.	+
chr1	10177516	10195244	uc021ogc.1.17.9	.	+
chr1	10190557	10190871	uc021ogc.1.15.14	.	+
chr1	10192426	10197263	uc001aqs.4.17.15	.	+
chr1	10195045	10197263	uc001aqs.4.17.16	.	+
chr1	10335485	10338186	uc001ara.3.12.10	.	+
chr1	104070316	104078816	uc010oul.1.6.2	.	+
chr1	10407818	10408791	uc001aqy.3.36.35	.	+
chr1	104083971	104094414	uc010ouo.2.9.3	.	+
chr1	10423340	10435431	uc001aqz.3.47.40	.	+
chr1	10425157	10425706	uc001aqy.3.42.41	.	+
chr1	10431198	10435431	uc001aqz.3.47.44	.	+
chr1	10463127	10464336	uc001arc.3.5.4	.	+
chr1	10463127	10468197	uc001arc.3.6.4	.	+
chr1	10463127	10473308	uc001arc.3.8.4	.	+
chr1	10464217	10468197	uc001arc.3.6.5	.	+
chr1	10464217	10473308	uc010oak.2.7.4	.	+
chr1	10471474	10473308	uc001arc.3.8.7	.	+
chr1	10477043	10477566	uc001arc.3.10.9	.	+
chr1	10500403	10502498	uc031ple.1.5.4	.	+
chr1	10523114	10523677	uc001arj.3.5.4	.	-
chr1	10527246	10529395	uc001arj.3.3.2	.	-
chr1	107866903	107867544	uc001dvh.4.3.3	.	+
chr1	108686164	108703915	uc001dvm.4.8.4	.	-
chr1	108686164	108728576	uc001dvn.5.8.2	.	-
chr1	108690900	108703915	uc001dvm.4.7.4	.	-
chr1	108697604	108703915	uc001dvm.4.6.4	.	-
chr1	108697604	108724650	uc001dvn.5.6.3	.	-
chr1	108697604	108728576	uc001dvm.4.6.2	.	-
chr1	108724562	108728576	uc001dvm.4.3.2	.	-
chr1	109167266	109172279	uc010ouy.2.10.6	.	+
chr1	109170788	109172279	uc010ouy.2.10.7	.	+
chr1	109325043	109337529	uc001dvy.3.13.10	.	+
chr1	109325043	109339348	uc001dvy.3.15.10	.	+
chr1	109336203	109339348	uc001dvy.3.15.12	.	+
chr1	109336203	109340859	uc001dvy.3.16.12	.	+
chr1	109336203	109342927	uc001dvy.3.17.12	.	+
chr1	109336203	109350171	uc001dvy.3.18.12	.	+
chr1	109338855	109339348	uc001dvy.3.15.14	.	+
chr1	109338855	109340859	uc001dvy.3.16.14	.	+
chr1	109427896	109446876	uc010ovc.2.10.2	.	+
chr1	109439485	109446876	uc010ovc.2.10.3	.	+
chr1	109440113	109446876	uc010ovc.2.10.4	.	+
chr1	109444411	109446876	uc010ovd.2.10.8	.	+
chr1	109445747	109461411	uc010ovc.2.12.9	.	+
chr1	109456959	109461411	uc010ovc.2.12.11	.	+
chr1	109482257	109486679	uc021ora.1.8.4	.	-
chr1	109524354	109529302	uc010ovf.2.11.8	.	-
chr1	109524354	109533951	uc001dwi.3.13.9	.	-
chr1	109525230	109529302	uc001dwj.3.12.10	.	-
chr1	109525230	109533951	uc001dwi.3.12.9	.	-
chr1	109529144	109547337	uc010ovf.2.8.4	.	-
chr1	109533875	109547337	uc001dwk.2.8.5	.	-
chr1	109533875	109547340	uc001dwi.3.9.6	.	-
chr1	109538201	109554340	uc001dwl.3.8.5	.	-
chr1	109544845	109547337	uc001dwj.3.7.6	.	-
chr1	109544845	109554340	uc001dwk.2.6.4	.	-
chr1	109553537	109554340	uc001dwi.3.5.5	.	-
chr1	109553537	109566143	uc001dwl.3.5.2	.	-
chr1	109560139	109566143	uc001dwi.3.3.2	.	-
chr1	109766599	109772194	uc001dwu.2.4.2	.	+
chr1	109766599	109774408	uc001dwu.2.6.2	.	+
chr1	109766599	109778053	uc001dwu.2.7.2	.	+
chr1	109770973	109772194	uc001dwu.2.4.3	.	+
chr1	109773499	109774408	uc001dwu.2.6.5	.	+
chr1	109859471	109860591	uc001dxm.2.17.16	.	-
chr1	109884635	109888503	uc001dxm.2.9.8	.	-
chr1	109910029	109912211	uc001dxm.2.3.2	.	-
chr1	109952549	109953735	uc001dxn.3.8.7	.	-
chr1	109952549	109957985	uc010ovj.2.7.2	.	-
chr11	1000431	1003804	uc001lss.3.16.15	.	+
chr11	10011043	10015545	uc001mib.2.13.10	.	-
chr11	10011043	10024236	uc001mif.3.12.6	.	-
chr11	10013961	10064528	uc001mif.3.11.2	.	-
chr11	10014536	10215534	uc001mib.2.11.2	.	-
chr11	10019812	10024236	uc001mif.3.8.6	.	-
chr11	10049998	10052717	uc001mib.2.6.4	.	-
chr11	10049998	10064528	uc001mif.3.5.2	.	-
chr11	10049998	10215534	uc001mif.3.5.1	.	-
chr11	10064390	10215534	uc001mib.2.3.2	.	-
chr11	100830613	100833198	uc001pge.2.16.13	.	+
chr11	100830613	100847702	uc001pge.2.21.13	.	+
chr1	110116358	110116659	uc001dxz.3.3.2	.	+
chr1	110116358	110125187	uc001dxz.3.5.2	.	+
chr1	110121825	110125187	uc001dxz.3.5.4	.	+
chr1	110121825	110129504	uc001dxz.3.7.4	.	+
chr1	110125058	110129504	uc001dxz.3.7.5	.	+
chr11	101832471	101834611	uc010run.2.3.3	.	+
chr11	101937215	101952012	uc001pgq.3.5.3	.	+
chr11	101946603	101952012	uc001pgp.3.6.5	.	+
chr11	101984874	101985125	uc001pgv.3.2.2	.	+
chr11	102056748	102076805	uc001pgt.3.5.4	.	+
chr11	102056748	102080295	uc010ruo.2.6.4	.	+
chr11	10215448	10215534	uc001mib.2.2.2	.	-
chr11	102221574	102239279	uc001pgy.4.6.3	.	+
chr11	102233626	102239279	uc010ruq.3.6.4	.	+
chr11	102239036	102239279	uc001pgy.4.6.6	.	+
chr11	102239036	102248481	uc010rur.3.7.6	.	+
chr11	102319542	102319599	uc001pha.3.2.2	.	-
chr11	102661433	102667520	uc001phi.2.9.4	.	-
chr11	102665904	102667893	uc010ruv.1.6.3	.	-
chr11	102666182	102668231	uc001phi.2.5.2	.	-
chr11	102667394	102668231	uc001phi.2.4.2	.	-
chr11	102667744	102668231	uc001phi.2.3.2	.	-
chr11	102667986	102668231	uc001phi.2.2.2	.	-
chr11	102710838	102713010	uc001phj.1.6.4	.	-
chr11	102710838	102713647	uc001phj.1.6.2	.	-
chr11	102936997	102937296	uc001phm.3.6.5	.	-
chr11	102985905	102992225	uc001phn.1.10.4	.	+
chr11	102987298	102991765	uc001phn.1.9.5	.	+
chr11	102987298	102992225	uc001phn.1.10.5	.	+
chr11	102991175	102992225	uc001phn.1.10.7	.	+
chr11	103092758	103093815	uc001phn.1.59.58	.	+
chr11	103114421	103178560	uc001phn.1.79.65	.	+
chr11	103151076	103157115	uc001pho.2.74.71	.	+
chr11	103151076	103158334	uc001phn.1.76.72	.	+
chr11	103151076	103178560	uc001phn.1.79.72	.	+
chr11	103151076	103194718	uc001phn.1.83.72	.	+
chr11	103151076	103229087	uc001pho.2.83.71	.	+
chr11	103173821	103182762	uc001phn.1.80.77	.	+
chr11	103173821	103187349	uc001pho.2.80.76	.	+
chr11	103173821	103194718	uc001phn.1.83.77	.	+
chr11	103173821	103229087	uc001phn.1.84.77	.	+
chr11	103173821	103306760	uc001phn.1.86.77	.	+
chr11	103182606	103187349	uc001pho.2.80.79	.	+
chr11	103182606	103194718	uc001phn.1.83.80	.	+
chr11	103182606	103229087	uc001phn.1.84.80	.	+
chr11	103187273	103194718	uc001phn.1.83.81	.	+
chr11	103191757	103194718	uc001phn.1.83.82	.	+
chr11	103270390	103306760	uc001pho.2.85.84	.	+
chr11	103306670	103327084	uc001phn.1.88.86	.	+
chr1	110458255	110464616	uc001dyw.4.5.3	.	+
chr1	110551655	110559082	uc021ork.1.9.3	.	+
chr1	110586260	110586478	uc001dyz.1.10.10	.	+
chr11	106680718	106681204	uc001pjg.2.5.5	.	-
chr11	106810185	106810904	uc010rvo.2.4.4	.	-
chr11	106810185	106856857	uc001pjf.5.4.2	.	-
chr11	106849344	106856857	uc001pjf.5.3.2	.	-
chr11	107219662	107224462	uc001pjh.4.11.10	.	-
chr11	107260799	107263621	uc001pjh.4.9.8	.	-
chr11	107260799	107289013	uc001pjh.4.9.6	.	-
chr1	11073772	11077064	uc001art.3.3.2	.	+
chr1	110765585	110768800	uc001dzh.3.3.2	.	+
chr11	107673726	107686691	uc001pjq.3.7.2	.	-
chr1	11076900	11077064	uc001art.3.3.3	.	+
chr1	11076900	11078930	uc001art.3.4.3	.	+
chr1	11078789	11080656	uc010oap.2.4.3	.	+
chr11	107916996	107925682	uc001pjv.3.7.3	.	+
chr11	107940822	107944224	uc001pjv.3.10.8	.	+
chr11	107959253	107966418	uc001pjv.3.16.12	.	+
chr11	107965117	107966418	uc001pju.3.16.14	.	+
chr11	107965117	107969256	uc001pju.3.18.14	.	+
chr11	107968362	107969256	uc001pju.3.18.17	.	+
chr11	108002633	108005043	uc001pjw.1.4.2	.	+
chr11	108004546	108005969	uc001pjw.1.5.3	.	+
chr11	108004546	108009768	uc001pjx.3.5.3	.	+
chr11	108010791	108013277	uc001pjy.3.9.7	.	+
chr11	108046972	108047101	uc001pjz.4.12.12	.	-
chr11	108046972	108047817	uc001pjz.4.12.11	.	-
chr11	108055958	108056221	uc001pka.3.5.4	.	-
chr11	108057208	108061227	uc001pjz.4.8.5	.	-
chr11	108098321	108100050	uc009yxr.1.5.3	.	+
chr11	108098321	108106561	uc009yxr.1.6.3	.	+
chr11	108098321	108117854	uc001pkb.1.8.2	.	+
chr11	108106396	108115753	uc001pkb.1.7.5	.	+
chr11	108106396	108119829	uc001pkb.1.9.5	.	+
chr11	108119659	108124766	uc001pkb.1.13.9	.	+
chr11	108122563	108138069	uc009yxr.1.18.12	.	+
chr11	108129712	108138069	uc001pkb.1.17.16	.	+
chr11	108137897	108138069	uc001pkb.1.17.17	.	+
chr11	108137897	108139336	uc001pkb.1.18.17	.	+
chr11	108170440	108181042	uc001pke.2.13.8	.	+
chr11	108172374	108175579	uc001pkb.1.37.35	.	+
chr11	108186549	108188248	uc001pke.2.17.15	.	+
chr11	108186549	108206688	uc009yxr.1.57.42	.	+
chr11	108188099	108192147	uc001pkg.1.13.11	.	+
chr11	108198371	108202764	uc001pkb.1.52.48	.	+
chr11	108199747	108202764	uc009yxr.1.53.50	.	+
chr11	108200940	108206688	uc001pkb.1.56.50	.	+
chr11	10821636	10821895	uc001mjd.3.17.17	.	-
chr11	10821636	10822194	uc001mjd.3.17.16	.	-
chr11	10821978	10822194	uc001mjc.3.17.17	.	-
chr11	10821978	10823756	uc001mjd.3.16.13	.	-
chr11	10821978	10825597	uc001mjd.3.16.8	.	-
chr11	10822277	10823756	uc001mjc.3.16.13	.	-
chr11	10823595	10823756	uc001mjb.3.13.13	.	-
chr11	10823840	10825750	uc001mjc.3.12.7	.	-
chr11	108350027	108361894	uc001pkj.2.6.2	.	-
chr11	108544193	108550287	uc001pkm.3.6.2	.	+
chr11	108559662	108594189	uc001pkl.1.13.7	.	+
chr11	108586605	108590612	uc001pkl.1.12.11	.	+
chr11	108586605	108594189	uc001pkl.1.13.11	.	+
chr11	108593723	108594189	uc001pkl.1.13.13	.	+
chr11	110007387	110008139	uc001pkq.2.1.1	.	+
chr11	110007387	110030215	uc009yxw.3.4.2	.	+
chr11	110118427	110135599	uc009yxy.3.10.4	.	-
chr11	110134684	110135599	uc001pku.3.5.4	.	-
chr11	110306557	110327771	uc001pkx.3.3.2	.	+
chr11	111558724	111593480	uc001plt.3.14.4	.	+
chr11	111571609	111575863	uc001plt.3.8.5	.	+
chr11	111571609	111583099	uc001plt.3.9.5	.	+
chr11	111572175	111583099	uc001plt.3.9.6	.	+
chr11	111613246	111626174	uc001plw.1.13.6	.	-
chr11	111614099	111630675	uc010rwj.1.12.5	.	-
chr11	111618677	111626174	uc010rwl.1.9.4	.	-
chr11	111622882	111624301	uc001plw.1.10.9	.	-
chr11	111625222	111626174	uc010rwi.1.6.4	.	-
chr11	111630527	111631775	uc001plw.1.5.4	.	-
chr11	111631542	111631775	uc010rwk.1.4.4	.	-
chr11	111680366	111724459	uc021qqm.1.14.7	.	-
chr11	111706887	111711532	uc001plz.3.13.10	.	-
chr11	111706887	111728460	uc001plz.3.13.6	.	-
chr11	111711377	111724459	uc010rwn.2.9.6	.	-
chr11	111715323	111728460	uc001ply.3.9.6	.	-
chr11	111715323	111735974	uc001ply.3.9.4	.	-
chr11	111735903	111739459	uc021qqm.1.4.3	.	-
chr11	111899238	111899669	uc001pmo.3.4.3	.	+
chr11	111899238	111904254	uc021qqn.1.5.3	.	+
chr11	111904127	111914257	uc021qqn.1.8.5	.	+
chr11	111904127	111922073	uc001pmo.3.11.5	.	+
chr11	111907996	111910121	uc010rwr.2.5.4	.	+
chr11	111907996	111914257	uc010rwr.2.6.4	.	+
chr11	111907996	111915954	uc001pmo.3.9.6	.	+
chr11	111909967	111915954	uc001pmo.3.9.7	.	+
chr11	111914189	111922073	uc010rwr.2.9.6	.	+
chr11	111915861	111922073	uc010rwr.2.9.7	.	+
chr11	111916586	111922073	uc001pmo.3.11.10	.	+
chr11	111948938	111951282	uc001pmt.4.4.3	.	+
chr11	111956701	111957034	uc001pmy.3.2.2	.	-
chr1	11128064	11137005	uc001asa.3.24.17	.	-
chr1	11130956	11134383	uc001asb.3.20.18	.	-
chr1	11130956	11137005	uc001asa.3.21.17	.	-
chr1	11133990	11134383	uc001asa.3.19.18	.	-
chr1	11133990	11137005	uc001asa.3.19.17	.	-
chr11	113618252	113619142	uc009yyv.3.9.8	.	-
chr11	113629275	113631640	uc001poe.3.6.3	.	-
chr11	113685895	113688559	uc001poj.3.14.13	.	-
chr1	11136898	11137708	uc001asa.3.17.15	.	-
chr11	113711319	113712490	uc010rwz.1.5.4	.	-
chr11	113723222	113725057	uc001poh.3.3.2	.	-
chr1	11140820	11141295	uc001asb.3.12.11	.	-
chr11	114314577	114315374	uc001poy.3.4.3	.	+
chr11	114314577	114316809	uc001poy.3.5.3	.	+
chr11	114314577	114318601	uc001poy.3.6.3	.	+
chr1	11150610	11151654	uc001asa.3.6.4	.	-
chr11	116627861	116629123	uc001ppn.3.9.7	.	-
chr11	116629789	116636162	uc001ppn.3.6.3	.	-
chr11	116633268	116636162	uc009yzc.3.4.3	.	-
chr11	116653634	116657775	uc001ppp.3.11.3	.	-
chr11	116655570	116658359	uc001ppp.3.8.2	.	-
chr11	116717098	116718324	uc001pqa.3.23.22	.	-
chr11	116729980	116747758	uc001ppz.3.20.8	.	-
chr11	116734383	116744352	uc001ppy.3.15.13	.	-
chr11	116738661	116768033	uc001pqa.3.14.5	.	-
chr11	116766968	116798096	uc001pqa.3.6.4	.	-
chr11	117023156	117030739	uc009yzl.2.3.2	.	+
chr11	117023156	117031977	uc021qqv.1.4.2	.	+
chr11	117023156	117034608	uc009yzl.2.5.2	.	+
chr11	117030649	117031977	uc009yzl.2.4.3	.	+
chr11	117030649	117034608	uc001pqe.2.5.3	.	+
chr11	117031860	117034608	uc009yzl.2.5.4	.	+
chr11	117052131	117053522	uc010rxe.1.6.2	.	+
chr11	117054494	117054855	uc010rxe.1.8.7	.	+
chr11	117070566	117070628	uc001pqk.1.2.2	.	-
chr11	117104982	117110576	uc001pqu.3.4.2	.	+
chr11	117104982	117115301	uc001pqt.4.5.2	.	+
chr11	117109316	117117664	uc001pqu.3.6.3	.	+
chr11	117150623	117150975	uc001pqt.4.8.7	.	+
chr11	117209281	117233254	uc010rxk.1.6.2	.	+
chr11	117214881	117233254	uc001prb.4.6.3	.	+
chr11	117244466	117246507	uc001prf.3.5.4	.	+
chr11	117261492	117261931	uc001prb.4.16.15	.	+
chr1	11181302	11182183	uc001asd.3.49.48	.	-
chr11	118239345	118240250	uc001psv.3.4.3	.	+
chr11	118245610	118247409	uc001psv.3.10.9	.	+
chr11	118348681	118353210	uc001pta.3.8.5	.	+
chr11	118359328	118365482	uc001ptb.3.18.11	.	+
chr11	118360506	118363945	uc001pta.3.16.12	.	+
chr11	118360506	118365482	uc001ptb.3.18.12	.	+
chr11	118368650	118370135	uc001pta.3.23.21	.	+
chr11	118368650	118371862	uc001ptb.3.25.21	.	+
chr11	118368650	118372572	uc001pta.3.26.21	.	+
chr11	118378243	118382740	uc001pta.3.31.28	.	+
chr11	118379850	118382740	uc001ptb.3.31.29	.	+
chr11	118422500	118423050	uc001pto.2.10.9	.	-
chr11	118422500	118430579	uc001pto.2.10.3	.	-
chr11	118425173	118430579	uc001pto.2.8.3	.	-
chr11	118427620	118430579	uc001ptp.2.4.3	.	-
chr11	118451960	118455359	uc009zag.3.6.3	.	+
chr11	118453893	118455359	uc001ptq.3.5.3	.	+
chr11	118454523	118455359	uc001ptq.3.5.4	.	+
chr1	11184554	11193254	uc001asd.3.47.38	.	-
chr11	118461055	118461221	uc010ryg.2.5.5	.	+
chr11	118484008	118484611	uc001ptr.2.3.2	.	+
chr11	118501923	118503013	uc001ptt.3.9.7	.	+
chr11	118625413	118627996	uc001pub.2.13.10	.	-
chr11	118625413	118629611	uc001pub.2.13.9	.	-
chr11	118629482	118630753	uc001pub.2.9.8	.	-
chr11	118629482	118634015	uc001pub.2.9.7	.	-
chr11	118629482	118657227	uc001pub.2.9.2	.	-
chr11	118630630	118634015	uc001pub.2.8.7	.	-
chr11	118635916	118636063	uc001puc.2.6.6	.	-
chr11	118635916	118639060	uc001puc.2.6.5	.	-
chr11	118635916	118651893	uc001pub.2.6.3	.	-
chr11	118638930	118651893	uc001puc.2.5.3	.	-
chr11	118650340	118651893	uc001puc.2.4.3	.	-
chr11	118650340	118657227	uc001puc.2.4.2	.	-
chr11	118656760	118657227	uc001pub.2.2.2	.	-
chr1	11187066	11190834	uc001asd.3.45.39	.	-
chr11	118885703	118885793	uc010rym.2.9.9	.	+
chr11	118890859	118892596	uc010ryo.2.4.3	.	+
chr11	118918445	118920549	uc010ryu.1.22.16	.	-
chr11	118939883	118940287	uc010ryy.2.3.2	.	+
chr11	118940943	118941107	uc010ryx.2.5.5	.	+
chr11	118940943	118942553	uc010ryx.2.6.5	.	+
chr11	118940943	118944661	uc010ryy.2.7.4	.	+
chr11	118940943	118948357	uc010ryy.2.9.4	.	+
chr11	118940943	118950010	uc010ryy.2.14.4	.	+
chr11	118943907	118944661	uc010ryy.2.7.6	.	+
chr11	118947606	118948357	uc010ryy.2.9.8	.	+
chr11	118947606	118950010	uc010ryy.2.14.8	.	+
chr11	11895346	11901927	uc001mjq.1.3.2	.	+
chr11	11895346	11944438	uc001mjq.1.12.2	.	+
chr11	118958964	118960777	uc001pva.1.7.2	.	+
chr11	118997644	118997835	uc001pvp.3.3.3	.	+
chr11	118997644	119001664	uc021qrj.1.3.2	.	+
chr11	119002244	119003929	uc001pvp.3.10.5	.	+
chr11	119003573	119003929	uc001pvq.3.9.8	.	+
chr11	11901723	11913653	uc001mjs.3.4.2	.	+
chr11	11901723	11919240	uc001mjs.3.5.2	.	+
chr11	119050401	119050997	uc001pvu.3.7.7	.	+
chr11	119103157	119103405	uc001pwe.4.2.2	.	+
chr11	119103157	119145663	uc001pwe.4.5.2	.	+
chr11	119142444	119144734	uc001pwe.4.4.3	.	+
chr11	119142444	119145663	uc001pwe.4.5.3	.	+
chr11	119142444	119158656	uc001pwe.4.12.3	.	+
chr11	119144577	119145663	uc001pwe.4.5.4	.	+
chr11	119144577	119146844	uc001pwe.4.6.4	.	+
chr11	119144577	119149423	uc001pwe.4.9.4	.	+
chr11	119144577	119156276	uc001pwe.4.11.4	.	+
chr11	119144577	119158656	uc001pwe.4.12.4	.	+
chr11	119146706	119158656	uc001pwe.4.12.6	.	+
chr11	119148466	119158656	uc001pwe.4.12.7	.	+
chr11	119155678	119156276	uc001pwe.4.11.10	.	+
chr11	119167627	119168191	uc001pwe.4.14.13	.	+
chr11	119290760	119291639	uc001pwr.3.3.2	.	-
chr1	11193136	11206848	uc001asd.3.38.32	.	-
chr11	11941702	11944438	uc001mjs.3.11.9	.	+
chr11	119545868	119549475	uc001pwu.1.5.2	.	-
chr1	11199360	11206848	uc001asd.3.36.32	.	-
chr1	111998707	112002258	uc001ebc.3.6.4	.	+
chr11	120295066	120308091	uc009zat.3.11.6	.	+
chr11	120302479	120308091	uc009zau.1.12.11	.	+
chr11	120308016	120312911	uc009zat.3.14.11	.	+
chr11	120310837	120316173	uc009zat.3.15.12	.	+
chr11	120322220	120327959	uc009zau.1.23.22	.	+
chr11	120328429	120330029	uc010rzn.1.26.24	.	+
chr11	120335945	120338017	uc009zat.3.28.27	.	+
chr11	120335945	120343836	uc009zau.1.31.28	.	+
chr11	120339996	120348235	uc009zau.1.36.30	.	+
chr11	120343758	120348235	uc009zat.3.35.30	.	+
chr11	120345268	120348235	uc009zat.3.35.31	.	+
chr11	120346048	120348235	uc009zat.3.35.32	.	+
chr11	120347369	120348235	uc009zat.3.35.33	.	+
chr11	120351968	120352285	uc009zau.1.39.39	.	+
chr1	11204704	11206848	uc001asd.3.34.32	.	-
chr11	120907213	120930794	uc001pxq.3.7.3	.	+
chr11	120916382	120918376	uc001pxo.3.3.2	.	+
chr11	120916382	120924441	uc001pxo.3.4.2	.	+
chr11	120916382	120926017	uc009zay.3.5.2	.	+
chr11	120916382	120930794	uc001pxo.3.7.2	.	+
chr11	121008129	121008731	uc010rzo.2.10.10	.	+
chr11	12159936	12183966	uc001mjy.3.3.2	.	+
chr11	121934887	121937142	uc001pxz.1.3.2	.	-
chr1	112233955	112251886	uc001ebi.3.7.2	.	+
chr1	112237962	112251886	uc001ebk.3.8.4	.	+
chr11	122646926	122647918	uc001pyi.4.3.2	.	+
chr11	122646926	122650403	uc001pyi.4.4.2	.	+
chr11	122646926	122653930	uc001pyi.4.5.2	.	+
chr11	122646926	122660016	uc001pyi.4.6.2	.	+
chr11	122646926	122669742	uc001pyi.4.10.2	.	+
chr11	122647731	122669742	uc001pyi.4.10.3	.	+
chr11	122650204	122650403	uc001pyi.4.4.4	.	+
chr11	122665409	122669742	uc001pyi.4.10.7	.	+
chr11	122665409	122672040	uc001pyi.4.11.7	.	+
chr11	122666863	122669742	uc001pyi.4.10.8	.	+
chr11	122667618	122677224	uc001pyi.4.12.9	.	+
chr11	122756468	122756901	uc001pym.4.2.2	.	+
chr11	122774632	122775152	uc001pyl.2.3.3	.	+
chr11	122805127	122805783	uc001pym.4.5.5	.	+
chr11	122827203	122828199	uc001pym.4.8.7	.	+
chr11	122930823	122931506	uc001pyp.3.4.3	.	-
chr11	122953792	122954555	uc001pyt.3.5.4	.	-
chr11	122953792	122955421	uc001pyt.3.5.3	.	-
chr11	122953792	122968660	uc001pyt.3.5.2	.	-
chr11	122954387	122955421	uc001pyt.3.4.3	.	-
chr1	112302021	112305629	uc001ebs.3.10.3	.	+
chr11	123464789	123465546	uc001pyx.2.5.4	.	+
chr11	123464789	123466745	uc009zbe.1.6.4	.	+
chr11	123479366	123484366	uc010rzw.2.15.11	.	+
chr11	123483468	123489932	uc001pyy.2.8.4	.	+
chr11	123489400	123489932	uc001pyx.2.19.18	.	+
chr11	124517260	124518071	uc001qan.3.7.6	.	-
chr11	124671879	124675400	uc001qbb.3.4.2	.	+
chr11	124844991	124847496	uc001qbm.4.6.5	.	+
chr11	124856637	124858030	uc001qbm.4.8.7	.	+
chr11	124856637	124875108	uc001qbm.4.13.7	.	+
chr11	124862475	124863139	uc001qbm.4.11.10	.	+
chr11	124873762	124875108	uc001qbm.4.13.12	.	+
chr11	124873762	124908965	uc001qbm.4.15.12	.	+
chr11	12495291	12495530	uc001mkh.3.3.2	.	+
chr11	12495291	12499496	uc001mki.4.4.2	.	+
chr11	12495291	12518145	uc010rck.1.5.2	.	+
chr11	12525860	12535612	uc001mki.4.10.6	.	+
chr11	12525860	12540064	uc001mki.4.12.6	.	+
chr11	125442353	125445304	uc001qca.3.3.2	.	+
chr11	125448844	125450100	uc010sbd.2.9.8	.	+
chr11	125465775	125467014	uc001qce.2.4.3	.	+
chr11	125472197	125474142	uc010sbg.1.5.3	.	+
chr11	125475523	125478184	uc001qce.2.10.8	.	+
chr11	125482486	125484321	uc010sbg.1.14.11	.	+
chr11	125488267	125488456	uc010sbg.1.15.15	.	+
chr11	125499126	125503246	uc001qcg.4.6.4	.	+
chr11	125513686	125514538	uc010sbh.2.10.8	.	+
chr1	11259314	11270963	uc001asd.3.28.24	.	-
chr1	11259597	11294322	uc001asd.3.27.14	.	-
chr11	126099119	126126747	uc001qdf.3.7.2	.	+
chr11	126104889	126110939	uc001qdf.3.4.3	.	+
chr11	126110686	126120628	uc009zca.3.6.5	.	+
chr11	126142863	126143349	uc010sbp.2.4.3	.	+
chr11	126162371	126164534	uc001qdm.1.6.5	.	+
chr11	126176464	126176639	uc001qdp.3.2.2	.	+
chr11	126275990	126279306	uc001qdu.3.9.2	.	+
chr11	126275990	126283543	uc021qry.1.10.2	.	+
chr11	126299073	126301421	uc001qeb.3.14.13	.	-
chr11	126391209	126396582	uc001qeb.3.4.3	.	-
chr11	126391209	126432807	uc001qec.1.4.2	.	-
chr1	11264617	11269515	uc001asd.3.26.25	.	-
chr1	11264617	11270963	uc001asd.3.26.24	.	-
chr11	12696955	12785981	uc021qdx.1.3.2	.	+
chr1	11270870	11276291	uc001asd.3.24.20	.	-
chr1	11272368	11276291	uc001asd.3.23.20	.	-
chr11	12785725	12785981	uc021qdx.1.3.3	.	+
chr11	12785725	12923660	uc021qdx.1.10.3	.	+
chr11	128350085	128350346	uc009zch.2.2.2	.	-
chr11	128350085	128356041	uc010sbs.1.6.4	.	-
chr11	128350085	128359385	uc001qej.2.8.5	.	-
chr11	128350085	128360471	uc010sbs.1.6.2	.	-
chr11	128354717	128360471	uc009zcg.2.5.2	.	-
chr11	128359184	128360471	uc001qej.2.5.4	.	-
chr11	128628009	128638167	uc010sbv.2.4.3	.	+
chr11	128628009	128642880	uc009zci.3.5.2	.	+
chr11	128628009	128651918	uc010sbv.2.6.3	.	+
chr11	128638012	128642880	uc009zci.3.5.4	.	+
chr11	128638012	128651918	uc010sbv.2.6.4	.	+
chr11	12883796	12886447	uc021qdx.1.5.4	.	+
chr1	11288724	11291491	uc001asd.3.19.17	.	-
chr1	11288724	11292585	uc001asd.3.19.16	.	-
chr1	11288724	11294322	uc001asd.3.19.14	.	-
chr11	128910822	128936763	uc001qfb.3.5.1	.	-
chr11	128932174	128936763	uc001qfb.3.4.1	.	-
chr11	128932174	128994789	uc009zcp.3.9.3	.	-
chr11	128933796	129034322	uc009zcq.2.7.1	.	-
chr11	128963515	128994789	uc009zcq.2.4.2	.	-
chr11	128963515	129034322	uc009zcq.2.4.1	.	-
chr11	128993340	128994789	uc009zcq.2.3.2	.	-
chr11	128993340	129034322	uc009zcp.3.4.2	.	-
chr11	12901254	12904672	uc009ygl.3.4.1	.	+
chr11	12901254	12923660	uc021qdx.1.10.6	.	+
chr11	12902551	12923660	uc001mkk.4.5.2	.	+
chr1	11290981	11291491	uc001asd.3.18.17	.	-
chr11	12946458	12951873	uc001mkk.4.7.6	.	+
chr1	112954815	112958886	uc001ebx.3.3.2	.	+
chr1	112954815	112991794	uc001ebx.3.4.2	.	+
chr11	129794776	129812524	uc001qfm.3.13.7	.	-
chr11	129827640	129830977	uc001qfn.3.3.2	.	-
chr1	112991563	112991794	uc001ebx.3.4.4	.	+
chr11	129979323	129980556	uc021qsg.1.3.2	.	+
chr11	129979323	129992408	uc001qfq.3.6.2	.	+
chr1	11300359	11303357	uc001asd.3.11.9	.	-
chr11	130130750	130131824	uc001qfx.3.2.2	.	-
chr11	130193808	130197014	uc001qgd.2.3.2	.	+
chr11	1307231	1311639	uc001lte.3.5.3	.	-
chr11	1307231	1317024	uc009ycu.3.4.2	.	-
chr1	11307681	11308151	uc001asd.3.8.7	.	-
chr11	130773149	130776616	uc010scf.2.9.7	.	-
chr11	1309853	1311639	uc001ltf.3.3.2	.	-
chr11	1309853	1317024	uc001ltd.3.4.2	.	-
chr1	113196219	113197293	uc001ecj.1.5.4	.	+
chr1	113196219	113202401	uc001ecj.1.7.4	.	+
chr1	113196219	113209767	uc001ecj.1.8.4	.	+
chr1	113197086	113212227	uc001ecj.1.9.5	.	+
chr1	113201643	113209767	uc001ecj.1.8.6	.	+
chr11	132177582	132184597	uc001qgm.3.7.5	.	+
chr11	132180005	132184597	uc001qgq.3.6.5	.	+
chr1	113239251	113239468	uc001eck.3.14.14	.	+
chr1	113245184	113245741	uc001ecq.1.5.4	.	-
chr11	134046201	134055421	uc009zda.1.24.17	.	-
chr11	134054531	134055421	uc001qhd.1.19.17	.	-
chr11	134054531	134064633	uc009zda.1.19.14	.	-
chr11	134063910	134064633	uc001qhd.1.15.14	.	-
chr11	134086829	134090620	uc009zda.1.3.2	.	-
chr11	134126441	134127151	uc010scr.1.2.1	.	+
chr11	134126441	134131784	uc010scp.1.8.2	.	+
chr11	13435076	13443385	uc009ygo.3.5.2	.	-
chr11	13435076	13466728	uc009ygn.3.6.2	.	-
chr11	13438704	13443385	uc010rcl.2.4.2	.	-
chr1	113464611	113471974	uc001ecz.3.4.3	.	-
chr11	13466570	13466728	uc001mkz.3.2.2	.	-
chr1	113638495	113662145	uc009wgn.1.18.8	.	+
chr1	113652863	113662145	uc009wgn.1.18.14	.	+
chr1	113655100	113659058	uc001edf.1.16.14	.	+
chr1	113655100	113662145	uc009wgn.1.18.15	.	+
chr1	113657048	113657498	uc009wgn.1.16.16	.	+
chr1	113661854	113662145	uc009wgn.1.18.18	.	+
chr11	13716305	13743406	uc001mld.3.10.2	.	+
chr1	114128008	114137182	uc010owm.2.6.4	.	+
chr1	114214355	114216087	uc001edh.3.20.18	.	+
chr1	114246702	114249344	uc001edm.2.8.5	.	-
chr1	114246702	114269196	uc009wgp.1.14.5	.	-
chr1	114248511	114254735	uc001edn.3.13.9	.	-
chr1	114267380	114269196	uc001edn.3.7.6	.	-
chr1	114267380	114281421	uc009wgp.1.6.3	.	-
chr1	114269039	114281421	uc001edn.3.6.4	.	-
chr1	114280731	114281421	uc001edn.3.5.4	.	-
chr11	14316016	14317401	uc001mlf.4.4.2	.	-
chr1	114319831	114320430	uc001edq.3.4.3	.	-
chr1	114339984	114340658	uc001edr.3.2.2	.	-
chr1	114438879	114444507	uc010owp.2.9.4	.	-
chr1	114440461	114444507	uc010owp.2.8.4	.	-
chr1	114449617	114450813	uc001eeg.3.3.2	.	+
chr1	114450630	114450813	uc001eeg.3.3.3	.	+
chr1	114483003	114484081	uc001eel.3.2.2	.	+
chr11	14490881	14498561	uc001mlg.2.15.12	.	-
chr11	14496040	14515985	uc001mlh.2.14.3	.	-
chr11	14497330	14498561	uc001mlh.2.13.12	.	-
chr11	14504577	14512225	uc001mlh.2.8.5	.	-
chr11	14793482	14810788	uc001mln.3.4.2	.	+
chr11	14793482	14825596	uc010rcr.2.5.2	.	+
chr11	14793482	14840755	uc001mln.3.7.2	.	+
chr11	14807982	14810788	uc001mln.3.4.3	.	+
chr11	14807982	14840755	uc001mln.3.7.3	.	+
chr11	14810651	14840755	uc001mln.3.7.4	.	+
chr11	14825489	14856641	uc010rcr.2.11.5	.	+
chr11	14852243	14865572	uc010rcr.2.12.8	.	+
chr11	14880588	14882912	uc001mln.3.14.13	.	+
chr1	114964057	114976355	uc001eex.3.11.5	.	-
chr1	115005725	115006178	uc001eex.3.4.3	.	-
chr1	115005725	115007010	uc001eew.3.4.2	.	-
chr11	1501622	1502115	uc001lto.2.2.1	.	-
chr1	115251151	115258798	uc009wgu.3.5.2	.	-
chr1	115252189	115256599	uc009wgu.3.4.3	.	-
chr1	115256420	115258798	uc009wgu.3.3.2	.	-
chr1	115262199	115263338	uc001efi.3.19.18	.	-
chr1	115292441	115292828	uc001efm.3.2.2	.	-
chr1	1158623	1159348	uc001adh.4.4.3	.	-
chr11	16068059	16119234	uc001mmg.3.12.8	.	-
chr1	116193897	116206889	uc001efv.1.4.2	.	+
chr1	116202261	116206889	uc009wgy.1.4.3	.	+
chr11	16205431	16208501	uc001mme.3.6.5	.	-
chr1	116534651	116563506	uc001egb.4.4.2	.	+
chr1	116534651	116580009	uc001egb.4.8.2	.	+
chr1	116562202	116563506	uc001egb.4.4.3	.	+
chr1	116562202	116574202	uc001egb.4.6.3	.	+
chr1	116562202	116580009	uc001egb.4.8.3	.	+
chr1	116569513	116580009	uc001egb.4.8.5	.	+
chr11	17096643	17097170	uc001mmp.3.5.4	.	-
chr11	17096643	17099024	uc001mmp.3.5.2	.	-
chr11	17113542	17113823	uc009ygu.1.10.9	.	-
chr11	17115807	17118811	uc010rcw.2.27.26	.	-
chr11	17118603	17134213	uc010rcw.2.26.20	.	-
chr11	17121406	17134213	uc009ygu.1.7.4	.	-
chr11	17124208	17134213	uc010rcw.2.23.20	.	-
chr11	17126715	17136012	uc010rcw.2.22.19	.	-
chr11	17134120	17136012	uc001mmq.4.20.19	.	-
chr11	17134120	17151014	uc010rcw.2.20.12	.	-
chr11	17153462	17158172	uc010rcw.2.11.8	.	-
chr11	17153462	17167489	uc010rcw.2.11.6	.	-
chr11	17153462	17169175	uc001mmq.4.11.5	.	-
chr11	17167214	17167489	uc010rcw.2.7.6	.	-
chr11	17167214	17177176	uc010rcw.2.7.2	.	-
chr1	11718323	11718928	uc001asl.3.6.4	.	+
chr11	17190223	17191353	uc001mmr.3.2.2	.	-
chr11	17308180	17323417	uc001mms.1.11.7	.	+
chr1	11737599	11740670	uc001asq.4.6.4	.	-
chr11	17378197	17378548	uc001mmz.4.2.2	.	+
chr1	117626639	117629144	uc001egy.3.12.11	.	+
chr1	117659237	117661389	uc009whe.2.3.2	.	-
chr11	1775032	1780869	uc001luc.2.8.3	.	-
chr11	1775032	1782698	uc001luc.2.8.2	.	-
chr11	1778553	1780869	uc001luc.2.5.3	.	-
chr11	17899754	17981183	uc009yhd.3.11.9	.	-
chr1	117944807	117948267	uc001ehd.1.3.2	.	+
chr1	117944807	117957453	uc001ehd.1.4.2	.	+
chr1	117944807	117963271	uc001ehd.1.5.2	.	+
chr1	117944807	117984947	uc001ehd.1.6.2	.	+
chr1	117944807	118009049	uc001ehd.1.8.2	.	+
chr1	117957334	117963271	uc001ehd.1.5.4	.	+
chr1	117957334	117984947	uc001ehd.1.6.4	.	+
chr1	117957334	118009049	uc001ehd.1.8.4	.	+
chr11	17981016	18029623	uc001mnm.3.9.2	.	-
chr1	117984852	118009049	uc001ehd.1.8.6	.	+
chr1	118003110	118009049	uc001ehd.1.8.7	.	+
chr1	118003110	118035884	uc001ehd.1.9.7	.	+
chr1	118003110	118039604	uc009whg.1.8.5	.	+
chr1	118003110	118045592	uc001ehd.1.12.7	.	+
chr11	18010143	18014540	uc001mnn.3.8.7	.	-
chr11	18010143	18029623	uc001mnm.3.8.2	.	-
chr11	18022043	18029623	uc010rcz.1.5.2	.	-
chr1	118035768	118045592	uc001ehd.1.12.9	.	+
chr11	18105081	18111057	uc001mnq.3.10.7	.	-
chr11	18118317	18124893	uc001mnq.3.3.2	.	-
chr11	18303496	18307006	uc001mof.1.21.19	.	-
chr11	18303496	18308257	uc001mod.1.22.19	.	-
chr11	18303496	18309560	uc001moe.1.21.16	.	-
chr11	18305341	18307006	uc001mod.1.21.20	.	-
chr11	18305341	18308257	uc001mof.1.20.18	.	-
chr11	18308137	18314523	uc001moe.1.18.14	.	-
chr11	18312988	18313566	uc001mod.1.16.16	.	-
chr11	18312988	18314523	uc001mod.1.16.15	.	-
chr11	18316566	18319264	uc001moe.1.13.10	.	-
chr11	18322374	18327040	uc001mod.1.9.8	.	-
chr11	18332287	18332998	uc001mod.1.5.4	.	-
chr11	18354606	18359821	uc001moi.2.5.3	.	+
chr11	18357300	18359821	uc001moh.2.4.3	.	+
chr11	18373427	18373993	uc001moh.2.11.10	.	+
chr11	18373427	18382254	uc009yhm.2.13.9	.	+
chr1	118420630	118463047	uc001ehf.3.13.2	.	-
chr11	18420977	18427119	uc001mok.3.7.3	.	+
chr11	18422383	18425358	uc001mok.3.6.4	.	+
chr11	18422383	18427119	uc009yho.2.6.3	.	+
chr11	18424386	18425358	uc010rdc.1.5.4	.	+
chr1	118424444	118463047	uc001ehf.3.12.2	.	-
chr11	18425240	18427119	uc009yho.2.6.5	.	+
chr1	118429198	118461358	uc001ehf.3.10.3	.	-
chr1	118439454	118463047	uc001ehf.3.8.2	.	-
chr1	118441678	118463047	uc001ehf.3.7.2	.	-
chr1	118449127	118461358	uc001ehg.3.6.3	.	-
chr1	118454615	118455305	uc001ehf.3.5.4	.	-
[truncated: 26,815 more rows]
