# Supplementary material for: PTESFinder: a computational method to identify post-transcriptional exon shuffling (PTES) events
Source: BMC Bioinformatics. 2016 Jan 13;17:31. doi: 10.1186/s12859-016-0881-4 (PMC4711006; doi:10.1186/s12859-016-0881-4)
Supplement: Additional file 4: Table S2. — circRNA transcripts published by Memczak et al. [4] with 100 % overlap to annotated pseudogenes and excluded by PTESFinder. (XLSX 12 kb) [file 12859_2016_881_MOESM4_ESM.xlsx]

## Sheet: Sheet1
Supplementary Table 2: circRNA transcripts published by Memczak et al., 2013 with 100% overlap to annotated pseudogenes and excluded by PTESFinder
chr11	104903790	104912446	hsa_circ_001619	9	-	cd_19,neutr	5	None	8656	NM_033292	7575	ALT_ACCEPTOR,CDS,INTERNAL,coding,intronic	CASP1	33	hsa-miR-103,hsa-miR-107;hsa-miR-1179;hsa-miR-1202;hsa-miR-1269;hsa-miR-142-5p;hsa-miR-186,hsa-miR-3133;hsa-miR-1912,hsa-miR-3130-5p;hsa-miR-218;hsa-miR-25,hsa-miR-32,hsa-miR-92a,hsa-miR-363,hsa-miR-367,hsa-miR-92b;hsa-miR-298;hsa-miR-3607-5p;hsa-miR-3611;hsa-miR-3655;hsa-miR-3668;hsa-miR-3674;hsa-miR-3680;hsa-miR-4268;hsa-miR-4282;hsa-miR-4328;hsa-miR-489;hsa-miR-502-5p;hsa-miR-514,hsa-miR-514b-3…	2207;5619;5393,7484;830;1673;1719;2658;1029;6839;2154;2627;6194;7244;1968;1271;6613;2192;1776;974,2615;2630;2190;2631;6837;6165;5513;2052;7242;1028;921;2799;6270	hsa-miR-1202	2	0
>hsa_circ_001619_1
CTGGGTTGTCCTGCACTGCCTGAGGAGCTGGAAAGGAAGAAAGTACTCCTTGAGAGTCTTGCATATTAAGGTAATTTCCA
>hsa_circ_001619_2
TGGGCATAGCTGGGTTGTCCTGCACTGCCTGAGGAGCTGGAAAGGAAGAAAGTACTCCTTGAGAGTCTTGCATATTAAGG
>hsa_circ_001619_4
ATAGCTGGGTTGTCCTGCACTGCCTGAGGAGCTGGAAAGGAAGAAAGTACTCCTTGAGAGTCTTGCATATTAAGGTAATT										#PGOHUM00000250389 - spliced
chr11	58766935	58767054	hsa_circ_001556	8	-	cd_19	3	None	119	NR_033853	119	ALT_ACCEPTOR,ALT_DONOR,INTERNAL,intronic,ncRNA	LOC283194	0	None	None	NA	0	0
>hsa_circ_001556_1
AGAATGTCTGGAGAGTGACTGCCCTGGTATTCAGTAACTATTGCTCCTACCTGCATACGTCAACAGTGTCAACATTCTTC
chr11	62288378	62288522	hsa_circ_001463	7	-	cd_34	3	None	144	NM_001620	144	ALT_ACCEPTOR,ALT_DONOR,CDS,INTERNAL,coding	AHNAK	8	hsa-miR-1291;hsa-miR-205;hsa-miR-224;hsa-miR-3176,hsa-miR-3922;hsa-miR-328;hsa-miR-4269;hsa-miR-520g,hsa-miR-520h;hsa-miR-938	100;127;19;102;101;15;21;99	hsa-miR-1291	1	0
>hsa_circ_001463_1
AGGCATAGAGATTTTGGGACCTTTGAGCTTCCCTTCAGGACCTTCAATGTCTACCTCTGGCCCTTTCCGATCACTTTCCA
>hsa_circ_001463_2
AGGCATAGAGATTTTGGGACCTTTGAGCTTCCCTTCAGGACCTTCAATGTCTACCTCTGGCCCTTTCNGATCACTTTCCA
>hsa_circ_001463_3
AGGCATAGAGATTTTGGGACCTTTGAGCTTCCCTTCAGGACCTTCAATGTCTACCTCTGGCCCTTTCAGATCACTTTCCA		#PGOHUM00000242317 - unspliced
chr11	62291306	62291552	hsa_circ_001356	6	-	cd_19,cd_34	3	None	246	NM_001620	246	ALT_ACCEPTOR,ALT_DONOR,CDS,INTERNAL,coding	AHNAK	4	hsa-miR-4253,hsa-miR-3945;hsa-miR-548q,hsa-miR-4299;hsa-miR-9	83,98;21;3	hsa-miR-4253,hsa-miR-3945	2	0
>hsa_circ_001356_1
TTAATATCCACTTTGGGGCCTTTAAAGCCTCCCTCCGGACCTTCCACATTGAGATCTGGGCCCTCAATGTTCATACTTGG
>hsa_circ_001356_2
TTAATATCCACTTTGGGACCTTTCAAGCCTCCCTCCGGACCTTCCACATTGAGATCTGGGCCCTCAATGTTCATACTTGG		#PGOHUM00000242317 - unspliced
chr11	62291306	62292503	hsa_circ_001028	4	-	cd_19,cd_34	3	None	1197	NM_001620	1197	ALT_ACCEPTOR,ALT_DONOR,CDS,INTERNAL,coding	AHNAK	58	hsa-miR-1202;hsa-miR-1207-5p;hsa-miR-1227;hsa-miR-1237,hsa-miR-1248;hsa-miR-1256;hsa-miR-125a-3p,hsa-miR-764,hsa-miR-3934;hsa-miR-1291;hsa-miR-143;hsa-miR-149;hsa-miR-203;hsa-miR-204,hsa-miR-211,hsa-miR-623;hsa-miR-205;hsa-miR-21,hsa-miR-590-5p;hsa-miR-296-5p;hsa-miR-3119;hsa-miR-3126-3p;hsa-miR-3140;hsa-miR-3157;hsa-miR-3189;hsa-miR-3614-3p;hsa-miR-3622b-5p;hsa-miR-421;hsa-miR-4253,hsa-miR-3945;…	49;133;50;934;826;711;603;846;738;842;536;199,219;670;604;736;23,206,740;735;142;138,796;140;481;544;77,482,1034,1049;1;93;904;686;537;139;43,607;795;215;723;178;680;724;687;972;932;470;42,606;46;80,137,485;673;816;954;602	hsa-miR-4253,hsa-miR-3945	4	0
>hsa_circ_001028_1
TTAATATCCACTTTGGGGCCTTTAAAGCCTCCCTCCGGACCTTCCACATTGAGATCTGGGCCCTCAATGTTCATACTTGG
>hsa_circ_001028_2
TTAATATCCACTTTGGGACCTTTCAAGCCTCCCTCCGGACCTTCCACATTGAGATCTGGGCCCTCAATGTTCATACTTGG		#PGOHUM00000242317 - unspliced
chr11	62297840	62298224	hsa_circ_000542	2	-	cd_19	2	None	384	NM_001620	384	ALT_ACCEPTOR,ALT_DONOR,CDS,INTERNAL,coding	AHNAK	14	hsa-miR-1202;hsa-miR-1227;hsa-miR-125a-3p,hsa-miR-764,hsa-miR-3934;hsa-miR-3126-3p;hsa-miR-3622b-5p;hsa-miR-4253,hsa-miR-3945;hsa-miR-4260;hsa-miR-4269;hsa-miR-490-5p;hsa-miR-635;hsa-miR-890	82;83;86;56;307;95,110;295;126;305;98,113,296;114	hsa-miR-635	3	0
>hsa_circ_000542_1
CGGGGCATCAATGTCCATTTTGGGTCCTTTGATTCCAACATCTGGCACGTTCATTTCACCTTCTACATCAGGCAAGGACA
>hsa_circ_000542_2
CGGGGCATCAATGTCCATTTTGGGTCCTTTGATTTCAACATCTGGCACTTTCATTTCACCTTCTACCTCAGGCAAGGACA		#PGOHUM00000242317 - unspliced
